# Supplementary material for: Dissection of a QTL Hotspot on Mouse Distal Chromosome 1 that Modulates Neurobehavioral Phenotypes and Gene Expression
Source: PLoS Genet. 2008 Nov 14;4(11):e1000260. doi: 10.1371/journal.pgen.1000260 (PMC2577893; doi:10.1371/journal.pgen.1000260)
Supplement: Dataset S1 — Precision of Cis-QTLs in Qrr1. (0.13 MB XLS) [file pgen.1000260.s003.xls]

## Sheet: cis-QTLs
Precision of Cis-QTLs in Qrr1
Data source: The GeneNetwork at http://www.genenetwork.org
Data set	Probe set ID	Gene symbol	Gene ID	Description	Gene alias	Unigene ID	Gene location (Chr)	Gene location (Mb)	QTL location (Chr)	Mb at QTL peak	Locus at QTL peak	LOD score	Genome-wide p-value	Gene-QTL peak offset (kb)	Gene location segment	QTL location segment
Eye M430v2 (Sep06) RMA	1457199_at	Sdhc	66052	succinate dehydrogenase complex, subunit C, integral membrane protein	0610010E03Rik;MGC103103		1	172.969	1	172.887	rs8242852	15.7361	0	81.288	1	1
Eye M430v2 (Sep06) RMA	1452913_at	Pcp4l1	66425	Purkinje cell protein 4-like 1	1500036F01Rik, AK002772	Mm.273087	1	173.011	1	173.062	rs8258245	10.9868	0	51.484	2	2
Eye M430v2 (Sep06) RMA	1444791_at	Pcp4l1		Purkinje cell protein 4-like 1	AK032164; AK075738; AY304481; Pcp4l1;AK002772		1	173.016	1	174.159	rs8259388	8.38079	2e-06	1142.8	2	3
Eye M430v2 (Sep06) RMA	1429382_at	Tomm40l	641376	translocase of outer mitochondrial membrane 40 homolog-like	FLJ12770; RP11-297K8.10	Mm.3077 Mm	1	173.056	1	173.062	rs8258245	6.49132	4.40529e-05	6.101	2	2
Eye M430v2 (Sep06) RMA	1451096_at	Ndufs2	226646	NADH dehydrogenase (ubiquinone) Fe-S protein 2, 49kDa (NADH-coenzyme Q reductase, mitochondrial complex I iron-sulfur protein)	MGC27667;AL033311	Mm.21669	1	173.073	1	173.062	rs8258245	25.1109	0	10.952	2	2
Eye M430v2 (Sep06) RMA	1455965_at	Adamts4	240913	ADAM metallopeptidase with thrombospondin type 1 motif, 4	3830423K05;ADAM-TS4;ADAMTS-2;ADMP-1	Mm.23156	1	173.097	1	173.062	rs8258245	17.7691	0	34.633	2	2
Eye M430v2 (Sep06) RMA	1417469_at	Nit1	27045	nitrilase 1	ESTM30;W57327	Mm.12915	1	173.177	1	173.062	rs8258245	11.6554	0	115.233	2	2
Eye M430v2 (Sep06) RMA	1434994_at	Dedd	21945	death effector domain-containing	CASP8IP1;DEFT;Dedpro1;FLDED1;KE05	Mm.12915	1	173.178	1	173.062	rs8258245	8.4608	1e-06	116.36	2	2
Eye M430v2 (Sep06) RMA	1435620_at	Pfdn2	18637	prefoldin 2	ESTM27	Mm.330288	1	173.195	1	174.699	rs13476241	12.0805	0	1503.39	2	4
Eye M430v2 (Sep06) RMA	1448805_at	Usf1	22278	upstream transcription factor 1	UEF; FCHL; MLTF; FCHL1; MLTFI; HYPLIP1	Mm.8	1	173.255	1	175.583	rs3682996	7.04622	1.27065e-05	2328.51	2	5
Eye M430v2 (Sep06) RMA	1444339_at	9330187F13Rik	77515	RIKEN cDNA 9330187F13 gene	-		1	173.26	1	173.062	rs8258245	3.89273	0.033	197.868	2	2
Eye M430v2 (Sep06) RMA	1455592_at	Ltap	93840	loop tail associated protein	C530001F03Rik;Lp;Lpp1;Vang1l2;Vangl2;stbm	Mm.36148	1	173.84	1	174.699	rs13476241	8.05334	6e-06	859.144	2	4
Eye M430v2 (Sep06) RMA	1419218_at	Ltap	93840	loop tail associated protein	C530001F03Rik;Lp;Lpp1;Vang1l2;Vangl2;stbm	Mm.36148	1	173.841	1	173.062	rs8258245	5.39401	0.0011	779.025	2	2
Eye M430v2 (Sep06) RMA	1437274_at	Copa	12847	coatomer protein complex subunit alpha	xenin	Mm.30041	1	173.929	1	176.44	rs2020486	13.8835	0	2510.95	2	6
Eye M430v2 (Sep06) RMA	1415706_at	Copa	12847	coatomer protein complex subunit alpha	xenin; COPI	Mm.30041	1	173.958	1	173.062	rs8258245	16.2342	0	896.377	2	2
Eye M430v2 (Sep06) RMA	1442815_at	Pex19	19298	peroxisome biogenesis factor 19	Pxf		1	173.969	1	173.062	rs8258245	11.3146	0	906.818	2	2
Eye M430v2 (Sep06) RMA	1416425_at	Pex19	19298	peroxisome biogenesis factor 19	Pxf	Mm.247764	1	173.971	1	174.159	rs8259388	3.92412	0.025	187.839	2	3
Eye M430v2 (Sep06) RMA	1455208_at	Pex19	19298	peroxisome biogenesis factor 19	Pxf	Mm.247764	1	173.973	1	173.062	rs8258245	31.4123	0	910.514	2	2
Eye M430v2 (Sep06) RMA	1434133_s_at	Wdr42a	98193	WD repeat domain 42A	D1Ucla4;H326;MGC38511	Mm.159915	1	174.032	1	174.159	rs8259388	7.73075	3e-06	126.765	2	3
Eye M430v2 (Sep06) RMA	1455136_at	Atp1a2	98660	ATPase, Na+/K+ transporting, alpha 2	Dnec1; MAP1C; AI894280	Mm.207432	1	174.108	1	174.159	rs8259388	35.3567	0	50.773	3	3
Eye M430v2 (Sep06) RMA	1434893_at	Atp1a2	98660	ATPase, Na+/K+ transporting, alpha 2	Dnec1; MAP1C; AI894280	Mm.207432	1	174.11	1	173.062	rs8258245	5.31757	0.00166667	1047.81	3	2
Eye M430v2 (Sep06) RMA	1428602_at	Kcnj9	16524	potassium inwardly-rectifying channel, subfamily J, member 9	1700085N21Rik;Girk3;Kir3.3;mbGIRK3	Mm.261168	1	174.158	1	174.159	rs8259388	13.0196	0	1.738	3	3
Eye M430v2 (Sep06) RMA	1450712_at	Kcnj9	16524	potassium inwardly-rectifying channel, subfamily J, member 9	GUB; MGC3199; RH-II/GuB; Girk3; Kir3.3; mbGIRK3		1	174.158	1	174.159	rs8259388	26.6574	0	0.868	3	3
Eye M430v2 (Sep06) RMA	1426115_a_at	Kcnj9	16524	potassium inwardly-rectifying channel, subfamily J, member 9	GUB; MGC3199; RH-II/GuB; Girk3; Kir3.3; mbGIRK3		1	174.162	1	174.159	rs8259388	5.03237	0.00111111	3.225	3	3
Eye M430v2 (Sep06) RMA	1419601_at	Kcnj10	16513	potassium inwardly-rectifying channel, subfamily J, member 10	BIR10; BIRK-1; Kir1.2; Kir4.1	Mm.254563	1	174.207	1	174.159	rs8259388	7.89787	4e-06	48.157	3	3
Eye M430v2 (Sep06) RMA	1418964_at	Pigm	67556	phosphatidylinositol glycan, class M	4933437L05Rik	Mm.26612	1	174.215	1	174.159	rs8259388	14.5619	0	55.471	3	3
Eye M430v2 (Sep06) RMA	1441420_at	Igsf9	93842	immunoglobulin superfamily, member 9	644ETD8;Dasm1;Kiaa1355-hp;NRT1;Ncaml;mKIAA1355	Mm.214530	1	174.327	1	174.699	rs13476241	17.685	0	371.665	3	4
Eye M430v2 (Sep06) RMA	1432273_a_at	Dfy	13349	Duffy blood group	CCBP1;CD234;Darc;ESTM35;FY;GPD	Mm.6393	1	175.169	1	176.44	rs2020486	4.18284	0.02	1271.11	4	6
Eye M430v2 (Sep06) RMA	1418921_at	Igsf4b	94332	immunoglobulin superfamily, member 4B	BIgR;Necl-1;Necl1;SynCAM3;Tsll1	Mm.330524	1	175.173	1	174.699	rs13476241	8.81781	0	473.99	4	4
Eye M430v2 (Sep06) RMA	1435330_at	AI447904	236312	expressed sequence AI447904	4930422C14	Mm.330546	1	175.484	1	175.583	rs3682996	21.4217	0	99.355	4	5
Eye M430v2 (Sep06) RMA	1419603_at	Ifi204	15951	interferon activated gene 204	-	Mm.212870	1	175.584	1	174.699	rs13476241	3.57772	0.065	885.132	5	4
Eye M430v2 (Sep06) RMA	1452231_x_at	Mnda	381308	myeloid cell nuclear differentiation antigen (and Ifi204)	D3;D3cDNA; Mnda, Ifi16; Ifi203; A730048F03; PYHIN3: Ifi205	Mm.261270	1	175.694	1	176.44	rs2020486	30.4575	0	745.855	5	6
Eye M430v2 (Sep06) RMA	1426906_at	Ifi204	15951	interferon activated gene 204	Ifi203	Mm.261270	1	175.694	1	176.44	rs2020486	26.8967	0	745.845	5	6
Eye M430v2 (Sep06) RMA	1452349_x_at	Ifi205	226695	interferon activated gene 205	D3;D3cDNA	Mm.255414	1	175.733	1	175.583	rs3682996	18.6836	0	149.707	5	5
Eye M430v2 (Sep06) RMA	1452348_s_at	Mdna	381308	myeloid cell nuclear differentiation antigen (segmentally duplicated IFI gene)	D3;D3cDNA; Ifi5; Ifi205	Mm.457977	1	175.736	1	175.583	rs3682996	13.6663	0	152.645	5	5
Eye M430v2 (Sep06) RMA	1451567_a_at	Ifi203	15950	interferon activated gene 203	-	Mm.347446	1	175.759	1	176.44	rs2020486	19.7147	0	680.838	5	6
Eye M430v2 (Sep06) RMA	1457666_s_at	Ifi202b	26388	interferon activated gene 202B	Ifbip-1;Ifi202;Ifi202a	Mm.218770	1	175.799	1	175.583	rs3682996	9.99314	0	215.918	5	5
Eye M430v2 (Sep06) RMA	1421278_s_at	Spna1	20739	spectrin alpha 1 (erythroid)	Spna-1;ha;sph	Mm.200611	1	176.085	1	176.44	rs2020486	3.49687	0.074	355.171	5	6
Eye M430v2 (Sep06) RMA	1431725_at	Fmn2	54418	formin 2			1	176.537	1	176.44	rs2020486	4.37738	0.009	96.69	6	6
Eye M430v2 (Sep06) RMA	1450063_at	Fmn2	54418	formin 2			1	176.658	1	176.44	rs2020486	3.60099	0.068	218.365	6	6
Eye M430v2 (Sep06) RMA	1418492_at	Grem2	23893	gremlin 2 homolog, cysteine knot superfamily (Xenopus laevis)	Gremlin2;Prdc		1	176.671	1	176.44	rs2020486	12.9788	0	230.664	6	6
Hippocampus Consortium M430v2 (Dec05) PDNN	1448630_a_at	Sdhc	66052	succinate dehydrogenase complex, subunit C, integral membrane protein	0610010E03Rik;MGC103103	Mm.198138	1	172.966	1	172.887	rs8242852	18.5785	0	78.759	1	1
Hippocampus Consortium M430v2 (Dec05) PDNN	1435986_x_at	Sdhc	66052	succinate dehydrogenase complex, subunit C, integral membrane protein	0610010E03Rik;MGC103103	Mm.198138	1	172.966	1	172.887	rs8242852	8.3239	4e-06	79.07	1	1
Hippocampus Consortium M430v2 (Dec05) PDNN	1457199_at	Sdhc	66052	succinate dehydrogenase complex, subunit C, integral membrane protein	0610010E03Rik;MGC103103		1	172.969	1	172.887	rs8242852	23.0651	0	81.288	1	1
Hippocampus Consortium M430v2 (Dec05) PDNN	1452913_at	Pcp4l1	66425	Purkinje cell protein 4-like 1	1500036F01Rik, AK002772	Mm.273087	1	173.011	1	173.062	rs8258245	5.81357	0.000769231	51.484	2	2
Hippocampus Consortium M430v2 (Dec05) PDNN	1429382_at	Tomm40l	641376	translocase of outer mitochondrial membrane 40 homolog-like	FLJ12770; RP11-297K8.10	Mm.3077 Mm	1	173.056	1	173.062	rs8258245	11.8308	0	6.101	2	2
Hippocampus Consortium M430v2 (Dec05) PDNN	1418340_at	Fcer1g	14127	Fc receptor, IgE, high affinity I, gamma polypeptide	CD23;FcR-gamma;FcR[g];Fce1g;Ly-50	Mm.22673	1	173.066	1	172.887	rs8242852	7.19713	2.7027e-05	178.927	2	1
Hippocampus Consortium M430v2 (Dec05) PDNN	1451096_at	Ndufs2	226646	NADH dehydrogenase (ubiquinone) Fe-S protein 2, 49kDa (NADH-coenzyme Q reductase, mitochondrial complex I iron-sulfur protein)	MGC27667;AL033311	Mm.21669	1	173.073	1	173.062	rs8258245	12.1035	0	10.952	2	2
Hippocampus Consortium M430v2 (Dec05) PDNN	1452595_at	Adamts4	240913	ADAM metallopeptidase with thrombospondin type 1 motif, 4	3830423K05;ADAM-TS4;ADAMTS-2;ADMP-1;ADMP-1; ADAMTS2; ADAMTS4; KIAA0688	Mm.23156	1	173.096	1	173.062	rs8258245	4.79755	0.00142857	33.985	2	2
Hippocampus Consortium M430v2 (Dec05) PDNN	1455965_at	Adamts4	240913	ADAM metallopeptidase with thrombospondin type 1 motif, 4	3830423K05;ADAM-TS4;ADAMTS-2;ADMP-1	Mm.23156	1	173.097	1	173.062	rs8258245	25.269	0	34.633	2	2
Hippocampus Consortium M430v2 (Dec05) PDNN	1448053_at	B4galt3	57370	UDP-Gal:betaGlcNAc beta 1,4-galactosyltransferase, polypeptide 3	ESTM6; ESTM26; 9530061M23Rik	Mm.274011	1	173.11	1	173.062	rs8258245	3.27004	0.103	47.776	2	2
Hippocampus Consortium M430v2 (Dec05) PDNN	1449435_at	B4galt3	57370	UDP-Gal:betaGlcNAc beta 1,4-galactosyltransferase, polypeptide 3	9530061M23Rik;ESTM26;ESTM6	Mm.274011	1	173.113	1	173.062	rs8258245	17.9877	0	50.881	2	2
Hippocampus Consortium M430v2 (Dec05) PDNN	1416618_at	Ppox	19044	protoporphyrinogen oxidase (variegate porphyria)	Ppo;VP; V290M; MGC8485	Mm.266888	1	173.114	1	173.062	rs8258245	13.1974	0	51.896	2	2
Hippocampus Consortium M430v2 (Dec05) PDNN	1416327_at	Ufc1	66155	Ufm1-conjugating enzyme 1	ESTM29; AA062310; 1110021H02Rik	Mm.2815	1	173.125	1	174.159	rs8259388	21.2837	0	1033.78	2	3
Hippocampus Consortium M430v2 (Dec05) PDNN	1417469_at	Nit1	27045	nitrilase 1	ESTM30;W57327	Mm.12915	1	173.177	1	173.062	rs8258245	15.4346	0	115.233	2	2
Hippocampus Consortium M430v2 (Dec05) PDNN	1434994_at	Dedd	21945	death effector domain-containing	CASP8IP1;DEFT;Dedpro1;FLDED1;KE05	Mm.12915	1	173.178	1	172.887	rs8242852	7.28856	1.30548e-05	291.075	2	1
Hippocampus Consortium M430v2 (Dec05) PDNN	1417468_at	Nit1	27045	nitrilase 1	ESTM30;W57327	Mm.12915	1	173.179	1	172.887	rs8242852	15.2798	0	291.665	2	1
Hippocampus Consortium M430v2 (Dec05) PDNN	1421950_at	Pfdn2	18637	prefoldin 2	ESTM27;PFD2	Mm.10756	1	173.193	1	173.062	rs8258245	4.62551	0.014	131.128	2	2
Hippocampus Consortium M430v2 (Dec05) PDNN	1435620_at	Pfdn2	18637	prefoldin 2	ESTM27	Mm.330288	1	173.195	1	173.062	rs8258245	13.2825	0	133.413	2	2
Hippocampus Consortium M430v2 (Dec05) PDNN	1426164_a_at	Usf1	22278	upstream transcription factor 1	UEF; FCHL; MLTF; FCHL1; MLTFI; HYPLIP1	Mm.8	1	173.254	1	173.062	rs8258245	4.49225	0.005	191.833	2	2
Hippocampus Consortium M430v2 (Dec05) PDNN	1448805_at	Usf1	22278	upstream transcription factor 1	UEF; FCHL; MLTF; FCHL1; MLTFI; HYPLIP1	Mm.8	1	173.255	1	173.062	rs8258245	5.11996	0.00216667	192.833	2	2
Hippocampus Consortium M430v2 (Dec05) PDNN	1422875_at	Cd84	12523	CD84 antigen	A130013D22Rik;CDw84;SLAMF5	Mm.259115	1	173.723	1	174.159	rs8259388	4.47506	0.011	436.187	2	3
Hippocampus Consortium M430v2 (Dec05) PDNN	1436118_at	Ltap	93840	loop tail associated protein	C530001F03Rik|Lp|Lpp1|Vang1l2|Vangl2|stbm	Mm.36148	1	173.838	1	173.062	rs8258245	14.0558	0	775.724	2	2
Hippocampus Consortium M430v2 (Dec05) PDNN	1455592_at	Ltap	93840	loop tail associated protein	C530001F03Rik;Lp;Lpp1;Vang1l2;Vangl2;stbm	Mm.36148	1	173.84	1	172.887	rs8242852	20.2496	0	952.37	2	1
Hippocampus Consortium M430v2 (Dec05) PDNN	1437274_at	Copa	12847	coatomer protein complex subunit alpha	xenin	Mm.30041	1	173.929	1	173.062	rs8258245	7.20846	1.81159e-05	866.828	2	2
Hippocampus Consortium M430v2 (Dec05) PDNN	1415706_at	Copa	12847	coatomer protein complex subunit alpha	xenin; COPI	Mm.30041	1	173.958	1	172.887	rs8242852	8.91153	1e-06	1071.09	2	1
Hippocampus Consortium M430v2 (Dec05) PDNN	1416425_at	Pex19	19298	peroxisome biogenesis factor 19	Pxf	Mm.247764	1	173.971	1	173.062	rs8258245	11.722	0	909.324	2	2
Hippocampus Consortium M430v2 (Dec05) PDNN	1455208_at	Pex19	19298	peroxisome biogenesis factor 19	Pxf	Mm.247764	1	173.973	1	173.062	rs8258245	44.7801	0	910.514	2	2
Hippocampus Consortium M430v2 (Dec05) PDNN	1434134_at	Wdr42a	98193	WD repeat domain 42A	D1Ucla4;H326;MGC38511;H326; FLJ35857; MGC99640; MGC117276; MGC118891; DKFZp781G1096	Mm.159915	1	174.032	1	174.159	rs8259388	10.1658	0	127.683	2	3
Hippocampus Consortium M430v2 (Dec05) PDNN	1434133_s_at	Wdr42a	98193	WD repeat domain 42A	D1Ucla4;H326;MGC38511	Mm.159915	1	174.032	1	173.062	rs8258245	19.5632	0	970.398	2	2
Hippocampus Consortium M430v2 (Dec05) PDNN	1459733_at	Pea15	18611	phosphoprotein enriched in astrocytes 15	Mat1;PEA-15;Pkcs15		1	174.039	1	176.44	rs2020486	4.75375	0.002	2401.34	2	6
Hippocampus Consortium M430v2 (Dec05) PDNN	1455136_at	Atp1a2	98660	ATPase, Na+/K+ transporting, alpha 2	Dnec1; MAP1C; AI894280	Mm.207432	1	174.108	1	174.159	rs8259388	49.1396	0	50.773	3	3
Hippocampus Consortium M430v2 (Dec05) PDNN	1443823_s_at	Atp1a2	98660	ATPase, Na+/K+ transporting, alpha 2 polypeptide (a major P-type alpha subunit of the Na+,K+ pump)	Atpa-3;mKIAA0778	Mm.207432	1	174.109	1	173.062	rs8258245	8.37795	2e-06	1047.14	3	2
Hippocampus Consortium M430v2 (Dec05) PDNN	1434893_at	Atp1a2	98660	ATPase, Na+/K+ transporting, alpha 2	Dnec1; MAP1C; AI894280	Mm.207432	1	174.11	1	174.159	rs8259388	29.176	0	49.356	3	3
Hippocampus Consortium M430v2 (Dec05) PDNN	1427465_at	Atp1a2	98660	ATPase, Na+/K+ transporting, alpha 2 polypeptide	Atpa-3	Mm.207432	1	174.111	1	174.159	rs8259388	24.5266	0	48.384	3	3
Hippocampus Consortium M430v2 (Dec05) PDNN	1452308_a_at	Atp1a2	98660	ATPase, Na+/K+ transporting, alpha 2 polypeptide	Atpa-3;mKIAA0778	Mm.207432	1	174.115	1	174.159	rs8259388	7.81685	8e-06	44.308	3	3
Hippocampus Consortium M430v2 (Dec05) PDNN	1460675_at	Igsf8	140559	immunoglobulin superfamily, member 8	ESTM34;EWI-2;PGRL;CD316; CD81P3	Mm.271717	1	174.156	1	174.159	rs8259388	4.83034	0.005	3.275	3	3
Hippocampus Consortium M430v2 (Dec05) PDNN	1428602_at	Kcnj9	16524	potassium inwardly-rectifying channel, subfamily J, member 9	1700085N21Rik;Girk3;Kir3.3;mbGIRK3	Mm.261168	1	174.158	1	173.062	rs8258245	11.8484	0	1095.42	3	2
Hippocampus Consortium M430v2 (Dec05) PDNN	1450712_at	Kcnj9	16524	potassium inwardly-rectifying channel, subfamily J, member 9	GUB; MGC3199; RH-II/GuB; Girk3; Kir3.3; mbGIRK3		1	174.158	1	174.159	rs8259388	19.4604	0	0.868	3	3
Hippocampus Consortium M430v2 (Dec05) PDNN	1426115_a_at	Kcnj9	16524	potassium inwardly-rectifying channel, subfamily J, member 9	GUB; MGC3199; RH-II/GuB; Girk3; Kir3.3; mbGIRK3		1	174.162	1	174.699	rs13476241	4.03599	0.022	536.411	3	4
Hippocampus Consortium M430v2 (Dec05) PDNN	1419601_at	Kcnj10	16513	potassium inwardly-rectifying channel, subfamily J, member 10	BIR10; BIRK-1; Kir1.2; Kir4.1	Mm.254563	1	174.207	1	174.159	rs8259388	28.1387	0	48.157	3	3
Hippocampus Consortium M430v2 (Dec05) PDNN	1418964_at	Pigm	67556	phosphatidylinositol glycan, class M	4933437L05Rik	Mm.26612	1	174.215	1	174.159	rs8259388	18.0772	0	55.471	3	3
Hippocampus Consortium M430v2 (Dec05) PDNN	1432273_a_at	Dfy	13349	Duffy blood group	CCBP1;CD234;Darc;ESTM35;FY;GPD	Mm.6393	1	175.169	1	174.699	rs13476241	23.6839	0	469.861	4	4
Hippocampus Consortium M430v2 (Dec05) PDNN	1418921_at	Igsf4b	94332	immunoglobulin superfamily, member 4B	BIgR;Necl-1;Necl1;SynCAM3;Tsll1	Mm.330524	1	175.173	1	174.699	rs13476241	7.25331	3.59712e-05	473.99	4	4
Hippocampus Consortium M430v2 (Dec05) PDNN	1452231_x_at	Mnda	381308	myeloid cell nuclear differentiation antigen (and Ifi204)	D3;D3cDNA; Mnda, Ifi16; Ifi203; A730048F03; PYHIN3: Ifi205	Mm.261270	1	175.694	1	176.44	rs2020486	45.8603	0	745.855	5	6
Hippocampus Consortium M430v2 (Dec05) PDNN	1426906_at	Ifi204	15951	interferon activated gene 204	Ifi203	Mm.261270	1	175.694	1	176.44	rs2020486	44.0298	0	745.845	5	6
Hippocampus Consortium M430v2 (Dec05) PDNN	1452349_x_at	Ifi205	226695	interferon activated gene 205	D3;D3cDNA	Mm.255414	1	175.733	1	175.583	rs3682996	36.7741	0	149.707	5	5
Hippocampus Consortium M430v2 (Dec05) PDNN	1452348_s_at	Mdna	381308	myeloid cell nuclear differentiation antigen (segmentally duplicated IFI gene)	D3;D3cDNA; Ifi5; Ifi205	Mm.457977	1	175.736	1	175.583	rs3682996	32.3221	0	152.645	5	5
Hippocampus Consortium M430v2 (Dec05) PDNN	1448775_at	Ifi203	15950	interferon activated gene 203	RGD1563461	Mm.261270	1	175.757	1	176.44	rs2020486	32.3936	0	682.698	5	6
Hippocampus Consortium M430v2 (Dec05) PDNN	1431725_at	Fmn2	54418	formin 2			1	176.537	1	175.583	rs3682996	7.9827	5e-06	953.119	6	5
Hippocampus Consortium M430v2 (Dec05) PDNN	1450063_at	Fmn2	54418	formin 2			1	176.658	1	176.44	rs2020486	16.601	0	218.365	6	6
Hippocampus Consortium M430v2 (Dec05) PDNN	1450064_at	Fmn2	54418	formin 2			1	176.659	1	175.583	rs3682996	5.14844	0.00333333	1075.38	6	5
Hippocampus Consortium M430v2 (Dec05) PDNN	1418492_at	Grem2	23893	gremlin 2 homolog, cysteine knot superfamily (Xenopus laevis)	Gremlin2;Prdc		1	176.671	1	176.44	rs2020486	14.823	0	230.664	6	6
UMUTAffy Hippocampus Exon (Mar08) RMA	4555792	Atf6	226641	activating transcription factor 6	9130025P16Rik;9630036G24;AA789574;Atf6alpha;ESTM49	Mm.377046	1	172.543	1	173.062	rs8258245	3.38779		519.231	1	2
UMUTAffy Hippocampus Exon (Mar08) RMA	4705255	Fcgr2b	14130	Fc receptor, IgG, low affinity IIb	AI528646;CD32;CD32B;F630109E10Rik;FCG2;FCGR2;Fc[g]RII;FcgRII;Fcgr2;Fcgr2a;Fcr-2;Fcr-3;IGFR2;Ly-17;Ly-m20;LyM-1;Lym-1	Mm.425062	1	172.803	1	172.887	rs8242852	3.6157		84.105	1	1
UMUTAffy Hippocampus Exon (Mar08) RMA	4897758	Fcgr3	14131	Fc receptor, IgG, low affinity III	CD16	Mm.22119	1	172.888	1	172.887	rs8242852	11.9102		1.043	1	1
UMUTAffy Hippocampus Exon (Mar08) RMA	5140249	Sdhc	66052	succinate dehydrogenase complex, subunit C, integral membrane protein	0610010E03Rik;AI316496;AU019277;CYB560;CYBL;MGC103103;PGL3;QPS1;SDH3	Mm.198138	1	172.966	1	174.159	rs8259388	9.44024		1193.26	1	3
UMUTAffy Hippocampus Exon (Mar08) RMA	5290354	Sdhc	66052	succinate dehydrogenase complex, subunit C, integral membrane protein	0610010E03Rik;AI316496;AU019277;CYB560;CYBL;MGC103103;PGL3;QPS1;SDH3	Mm.198138	1	172.966	1	174.159	rs8259388	3.90412		1192.76	1	3
UMUTAffy Hippocampus Exon (Mar08) RMA	4926466	Sdhc	66052	succinate dehydrogenase complex, subunit C, integral membrane protein	0610010E03Rik;AI316496;AU019277;CYB560;CYBL;MGC103103;PGL3;QPS1;SDH3	Mm.198138	1	172.973	1	172.887	rs8242852	8.15305		85.304	1	1
UMUTAffy Hippocampus Exon (Mar08) RMA	5603132	Sdhc	66052	succinate dehydrogenase complex, subunit C, integral membrane protein	0610010E03Rik;AI316496;AU019277;CYB560;CYBL;MGC103103;PGL3;QPS1;SDH3	Mm.198138	1	172.975	1	172.887	rs8242852	14.3051		88.026	1	1
UMUTAffy Hippocampus Exon (Mar08) RMA	4374167	Sdhc	66052	succinate dehydrogenase complex, subunit C, integral membrane protein	0610010E03Rik;AI316496;AU019277;CYB560;CYBL;MGC103103;PGL3;QPS1;SDH3	Mm.198138	1	172.977	1	173.062	rs8258245	7.48685		84.716	1	2
UMUTAffy Hippocampus Exon (Mar08) RMA	5014729	Sdhc	66052	succinate dehydrogenase complex, subunit C, integral membrane protein	0610010E03Rik;AI316496;AU019277;CYB560;CYBL;MGC103103;PGL3;QPS1;SDH3	Mm.198138	1	172.98	1	172.887	rs8242852	10.6494		92.87	1	1
UMUTAffy Hippocampus Exon (Mar08) RMA	4702016	Sdhc	66052	succinate dehydrogenase complex, subunit C, integral membrane protein	0610010E03Rik;AI316496;AU019277;CYB560;CYBL;MGC103103;PGL3;QPS1;SDH3	Mm.198138	1	172.982	1	172.887	rs8242852	14.0871		95.086	1	1
UMUTAffy Hippocampus Exon (Mar08) RMA	5350791	Tomm40l	641376	translocase of outer mitochondrial membrane 40 homolog-like (yeast)	-	Mm.288374	1	173.055	1	173.062	rs8258245	9.63661		7.429	2	2
UMUTAffy Hippocampus Exon (Mar08) RMA	5381616	Tomm40l	641376	translocase of outer mitochondrial membrane 40 homolog-like (yeast)	-	Mm.288374	1	173.057	1	173.062	rs8258245	22.7917		4.856	2	2
UMUTAffy Hippocampus Exon (Mar08) RMA	4483978	Tomm40l	641376	translocase of outer mitochondrial membrane 40 homolog-like (yeast)	-	Mm.288374	1	173.059	1	174.159	rs8259388	3.8734		1100.51	2	3
UMUTAffy Hippocampus Exon (Mar08) RMA	5213847	Apoa2	11807	apolipoprotein A-II	Alp-2;ApoA-II;ApoAII;Apoa-2;Hdl-1	Mm.389209	1	173.062	1	173.062	rs8258245	5.6874		0.088	2	2
UMUTAffy Hippocampus Exon (Mar08) RMA	4712719	Apoa2	11807	apolipoprotein A-II	Alp-2;ApoA-II;ApoAII;Apoa-2;Hdl-1	Mm.389209	1	173.062	1	173.062	rs8258245	13.745		0.284	2	2
UMUTAffy Hippocampus Exon (Mar08) RMA	4812761	Ndufs2	226646	NADH dehydrogenase (ubiquinone) Fe-S protein 2	AL033311;MGC27667	Mm.21669	1	173.072	1	173.062	rs8258245	4.18069		9.467	2	2
UMUTAffy Hippocampus Exon (Mar08) RMA	5415934	Ndufs2	226646	NADH dehydrogenase (ubiquinone) Fe-S protein 2	AL033311;MGC27667	Mm.21669	1	173.072	1	174.159	rs8259388	4.60959		1087.58	2	3
UMUTAffy Hippocampus Exon (Mar08) RMA	4402267	Ndufs2	226646	NADH dehydrogenase (ubiquinone) Fe-S protein 2	AL033311;MGC27667	Mm.21669	1	173.072	1	173.062	rs8258245	5.18982		9.646	2	2
UMUTAffy Hippocampus Exon (Mar08) RMA	5395710	Ndufs2	226646	NADH dehydrogenase (ubiquinone) Fe-S protein 2	AL033311;MGC27667	Mm.21669	1	173.072	1	173.062	rs8258245	3.92914		9.698	2	2
UMUTAffy Hippocampus Exon (Mar08) RMA	4502510	Ndufs2	226646	NADH dehydrogenase (ubiquinone) Fe-S protein 2	AL033311;MGC27667	Mm.21669	1	173.072	1	176.44	rs2020486	5.53356		3367.91	2	6
UMUTAffy Hippocampus Exon (Mar08) RMA	4589940	Ndufs2	226646	NADH dehydrogenase (ubiquinone) Fe-S protein 2	AL033311;MGC27667	Mm.21669	1	173.072	1	173.062	rs8258245	6.56024		10.156	2	2
UMUTAffy Hippocampus Exon (Mar08) RMA	4733421	Ndufs2	226646	NADH dehydrogenase (ubiquinone) Fe-S protein 2	AL033311;MGC27667	Mm.21669	1	173.073	1	173.062	rs8258245	4.72653		10.973	2	2
UMUTAffy Hippocampus Exon (Mar08) RMA	5284130	Ndufs2	226646	NADH dehydrogenase (ubiquinone) Fe-S protein 2	AL033311;MGC27667	Mm.21669	1	173.074	1	173.062	rs8258245	4.26635		11.736	2	2
UMUTAffy Hippocampus Exon (Mar08) RMA	4374964	Ndufs2	226646	NADH dehydrogenase (ubiquinone) Fe-S protein 2	AL033311;MGC27667	Mm.21669	1	173.075	1	173.062	rs8258245	5.22809		12.588	2	2
UMUTAffy Hippocampus Exon (Mar08) RMA	4586749	Ndufs2	226646	NADH dehydrogenase (ubiquinone) Fe-S protein 2	AL033311;MGC27667	Mm.21669	1	173.075	1	173.062	rs8258245	3.45836		12.886	2	2
UMUTAffy Hippocampus Exon (Mar08) RMA	5099355	Ndufs2	226646	NADH dehydrogenase (ubiquinone) Fe-S protein 2	AL033311;MGC27667	Mm.21669	1	173.075	1	173.062	rs8258245	25.6836		12.989	2	2
UMUTAffy Hippocampus Exon (Mar08) RMA	4780022	Ndufs2	226646	NADH dehydrogenase (ubiquinone) Fe-S protein 2	AL033311;MGC27667	Mm.21669	1	173.075	1	174.159	rs8259388	5.91576		1084.1	2	3
UMUTAffy Hippocampus Exon (Mar08) RMA	4398147	Ndufs2	226646	NADH dehydrogenase (ubiquinone) Fe-S protein 2	AL033311;MGC27667	Mm.21669	1	173.076	1	173.062	rs8258245	11.7853		13.886	2	2
UMUTAffy Hippocampus Exon (Mar08) RMA	4869391	Ndufs2	226646	NADH dehydrogenase (ubiquinone) Fe-S protein 2	AL033311;MGC27667	Mm.21669	1	173.078	1	176.44	rs2020486	7.28388		3362.21	2	6
UMUTAffy Hippocampus Exon (Mar08) RMA	4453666	Ndufs2	226646	NADH dehydrogenase (ubiquinone) Fe-S protein 2	AL033311;MGC27667	Mm.21669	1	173.081	1	176.44	rs2020486	3.67087		3358.47	2	6
UMUTAffy Hippocampus Exon (Mar08) RMA	4378263	Ndufs2	226646	NADH dehydrogenase (ubiquinone) Fe-S protein 2	AL033311;MGC27667	Mm.21669	1	173.083	1	172.887	rs8242852	4.26516		195.457	2	1
UMUTAffy Hippocampus Exon (Mar08) RMA	4383121	Ndufs2	226646	NADH dehydrogenase (ubiquinone) Fe-S protein 2	AL033311;MGC27667	Mm.21669	1	173.084	1	173.062	rs8258245	22.3679		21.593	2	2
UMUTAffy Hippocampus Exon (Mar08) RMA	5491078	Adamts4	240913	a disintegrin-like and metallopeptidase (reprolysin type) with thrombospondin type 1 motif, 4	3830423K05;ADAM-TS4;ADAMTS-2;ADAMTS-4;ADMP-1;KIAA0688;mKIAA0688	Mm.23156	1	173.097	1	173.062	rs8258245	7.2336		34.599	2	2
UMUTAffy Hippocampus Exon (Mar08) RMA	5477358	Adamts4	240913	a disintegrin-like and metallopeptidase (reprolysin type) with thrombospondin type 1 motif, 4	3830423K05;ADAM-TS4;ADAMTS-2;ADAMTS-4;ADMP-1;KIAA0688;mKIAA0688	Mm.23156	1	173.097	1	173.062	rs8258245	7.08251		34.753	2	2
UMUTAffy Hippocampus Exon (Mar08) RMA	5186838						1	173.097	1	174.699	rs13476241	5.02359		1601.49	2	4
UMUTAffy Hippocampus Exon (Mar08) RMA	5096342	B4galt3	57370	UDP-Gal:betaGlcNAc beta 1,4-galactosyltransferase, polypeptide 3	9530061M23Rik;AA104562;AW125175;ESTM26;ESTM6;R74981;beta4Gal-T3	Mm.274011	1	173.109	1	173.062	rs8258245	3.76046		46.663	2	2
UMUTAffy Hippocampus Exon (Mar08) RMA	5265020	B4galt3	57370	UDP-Gal:betaGlcNAc beta 1,4-galactosyltransferase, polypeptide 3	9530061M23Rik;AA104562;AW125175;ESTM26;ESTM6;R74981;beta4Gal-T3	Mm.274011	1	173.109	1	173.062	rs8258245	7.72678		47.133	2	2
UMUTAffy Hippocampus Exon (Mar08) RMA	5067374	B4galt3	57370	UDP-Gal:betaGlcNAc beta 1,4-galactosyltransferase, polypeptide 3	9530061M23Rik;AA104562;AW125175;ESTM26;ESTM6;R74981;beta4Gal-T3	Mm.274011	1	173.11	1	172.887	rs8242852	6.46275		222.549	2	1
UMUTAffy Hippocampus Exon (Mar08) RMA	5213965	B4galt3	57370	UDP-Gal:betaGlcNAc beta 1,4-galactosyltransferase, polypeptide 3	9530061M23Rik;AA104562;AW125175;ESTM26;ESTM6;R74981;beta4Gal-T3	Mm.274011	1	173.113	1	174.159	rs8259388	3.8984		1046.46	2	3
UMUTAffy Hippocampus Exon (Mar08) RMA	5562304	B4galt3	57370	UDP-Gal:betaGlcNAc beta 1,4-galactosyltransferase, polypeptide 3	9530061M23Rik;AA104562;AW125175;ESTM26;ESTM6;R74981;beta4Gal-T3	Mm.274011	1	173.113	1	173.062	rs8258245	3.76182		51.008	2	2
UMUTAffy Hippocampus Exon (Mar08) RMA	4578917	Ppox	19044	protoporphyrinogen oxidase	MGC8485;PPO;Ppo;V290M;VP	Mm.266888	1	173.114	1	172.887	rs8242852	3.44368		227.031	2	1
UMUTAffy Hippocampus Exon (Mar08) RMA	5008914	Ppox	19044	protoporphyrinogen oxidase	MGC8485;PPO;Ppo;V290M;VP	Mm.266888	1	173.115	1	173.062	rs8258245	5.33805		52.48	2	2
UMUTAffy Hippocampus Exon (Mar08) RMA	4586938	Ppox	19044	protoporphyrinogen oxidase	MGC8485;PPO;Ppo;V290M;VP	Mm.266888	1	173.115	1	173.062	rs8258245	8.62462		52.96	2	2
UMUTAffy Hippocampus Exon (Mar08) RMA	4599945	Ppox	19044	protoporphyrinogen oxidase	MGC8485;PPO;Ppo;V290M;VP	Mm.266888	1	173.116	1	173.062	rs8258245	17.6867		54.048	2	2
UMUTAffy Hippocampus Exon (Mar08) RMA	4718761	Ppox	19044	protoporphyrinogen oxidase	MGC8485;PPO;Ppo;V290M;VP	Mm.266888	1	173.116	1	174.159	rs8259388	6.33958		1042.89	2	3
UMUTAffy Hippocampus Exon (Mar08) RMA	5156001	Ppox	19044	protoporphyrinogen oxidase	MGC8485;PPO;Ppo;V290M;VP	Mm.266888	1	173.117	1	172.887	rs8242852	6.40275		229.186	2	1
UMUTAffy Hippocampus Exon (Mar08) RMA	4537140	Ppox	19044	protoporphyrinogen oxidase	MGC8485;PPO;Ppo;V290M;VP	Mm.266888	1	173.117	1	173.062	rs8258245	9.39654		54.601	2	2
UMUTAffy Hippocampus Exon (Mar08) RMA	4734600	Ppox	19044	protoporphyrinogen oxidase	MGC8485;PPO;Ppo;V290M;VP	Mm.266888	1	173.117	1	174.159	rs8259388	17.587		1042.41	2	3
UMUTAffy Hippocampus Exon (Mar08) RMA	5376785	Ppox	19044	protoporphyrinogen oxidase	MGC8485;PPO;Ppo;V290M;VP	Mm.266888	1	173.117	1	173.062	rs8258245	5.20272		54.912	2	2
UMUTAffy Hippocampus Exon (Mar08) RMA	5317113	Ppox	19044	protoporphyrinogen oxidase	MGC8485;PPO;Ppo;V290M;VP	Mm.266888	1	173.117	1	173.062	rs8258245	5.09067		54.955	2	2
UMUTAffy Hippocampus Exon (Mar08) RMA	5576870	Usp21	30941	ubiquitin specific peptidase 21	ESTM28;MGC3394;USP16;USP23;Usp16;Usp23;W53272	Mm.27510	1	173.119	1	174.159	rs8259388	8.8317		1040.36	2	3
UMUTAffy Hippocampus Exon (Mar08) RMA	4517672	Usp21	30941	ubiquitin specific peptidase 21	ESTM28;MGC3394;USP16;USP23;Usp16;Usp23;W53272	Mm.27510	1	173.12	1	174.159	rs8259388	5.15771		1039.68	2	3
UMUTAffy Hippocampus Exon (Mar08) RMA	5182037	Usp21	30941	ubiquitin specific peptidase 21	ESTM28;MGC3394;USP16;USP23;Usp16;Usp23;W53272	Mm.27510	1	173.12	1	173.062	rs8258245	5.55211		58.358	2	2
UMUTAffy Hippocampus Exon (Mar08) RMA	4570149	Usp21	30941	ubiquitin specific peptidase 21	ESTM28;MGC3394;USP16;USP23;Usp16;Usp23;W53272	Mm.27510	1	173.121	1	174.159	rs8259388	4.55863		1038.6	2	3
UMUTAffy Hippocampus Exon (Mar08) RMA	5128726	Usp21	30941	ubiquitin specific peptidase 21	ESTM28;MGC3394;USP16;USP23;Usp16;Usp23;W53272	Mm.27510	1	173.122	1	173.062	rs8258245	5.96175		60.214	2	2
UMUTAffy Hippocampus Exon (Mar08) RMA	5569749	Ufc1	66155	ubiquitin-fold modifier conjugating enzyme 1	1110021H02Rik;AA062310;ESTM29;HSPC155	Mm.2815	1	173.127	1	174.159	rs8259388	4.58786		1032.71	2	3
UMUTAffy Hippocampus Exon (Mar08) RMA	5406841	Ufc1	66155	ubiquitin-fold modifier conjugating enzyme 1	1110021H02Rik;AA062310;ESTM29;HSPC155	Mm.2815	1	173.127	1	173.062	rs8258245	7.1183		64.569	2	2
UMUTAffy Hippocampus Exon (Mar08) RMA	5250547	Ufc1	66155	ubiquitin-fold modifier conjugating enzyme 1	1110021H02Rik;AA062310;ESTM29;HSPC155	Mm.2815	1	173.128	1	174.159	rs8259388	9.30968		1031.41	2	3
UMUTAffy Hippocampus Exon (Mar08) RMA	5358631	Ufc1	66155	ubiquitin-fold modifier conjugating enzyme 1	1110021H02Rik;AA062310;ESTM29;HSPC155	Mm.2815	1	173.128	1	174.159	rs8259388	3.58365		1030.77	2	3
UMUTAffy Hippocampus Exon (Mar08) RMA	5158297	Ufc1	66155	ubiquitin-fold modifier conjugating enzyme 1	1110021H02Rik;AA062310;ESTM29;HSPC155	Mm.2815	1	173.129	1	173.062	rs8258245	6.76344		67.353	2	2
UMUTAffy Hippocampus Exon (Mar08) RMA	4473521	Nit1	27045	nitrilase 1	AI255805;ESTM30;MGC57670;W57327	Mm.12915	1	173.182	1	174.159	rs8259388	3.70074		977.627	2	3
UMUTAffy Hippocampus Exon (Mar08) RMA	4947636	Pfdn2	18637	prefoldin 2	ESTM27;PFD2;W48336	Mm.10756	1	173.193	1	174.699	rs13476241	3.72345		1505.43	2	4
UMUTAffy Hippocampus Exon (Mar08) RMA	4726356	Pfdn2	18637	prefoldin 2	ESTM27;PFD2;W48336	Mm.10756	1	173.195	1	173.062	rs8258245	5.32481		132.484	2	2
UMUTAffy Hippocampus Exon (Mar08) RMA	5605778	Pfdn2	18637	prefoldin 2	ESTM27;PFD2;W48336	Mm.10756	1	173.195	1	173.062	rs8258245	19.5968		132.654	2	2
UMUTAffy Hippocampus Exon (Mar08) RMA	5267541	Klhdc9	68874	kelch domain containing 9	1190002J23Rik;AA087357;ESTM31;KARCA1;MGC33338;RP11-544M22.9	Mm.10756	1	173.195	1	174.159	rs8259388	16.8542		964.252	2	3
UMUTAffy Hippocampus Exon (Mar08) RMA	5526680	Klhdc9	68874	kelch domain containing 9	1190002J23Rik;AA087357;ESTM31;KARCA1;MGC33338;RP11-544M22.9	Mm.10756	1	173.197	1	173.062	rs8258245	4.69936		134.595	2	2
UMUTAffy Hippocampus Exon (Mar08) RMA	4691094	Klhdc9	68874	kelch domain containing 9	1190002J23Rik;AA087357;ESTM31;KARCA1;MGC33338;RP11-544M22.9	Mm.10756	1	173.197	1	173.062	rs8258245	4.37998		134.933	2	2
UMUTAffy Hippocampus Exon (Mar08) RMA	5370314	Pvrl4	71740	poliovirus receptor-related 4	1200017F15Rik;LNIR;PRR4;Prr4;nectin-4	Mm.263414	1	173.224	1	173.062	rs8258245	4.14341		162.025	2	2
UMUTAffy Hippocampus Exon (Mar08) RMA	4810506	Usf1	22278	upstream transcription factor 1	FCHL;FCHL1;HYPLIP1;MLTF;MLTFI;UEF	Mm.8	1	173.251	1	173.062	rs8258245	20.0181		188.98	2	2
UMUTAffy Hippocampus Exon (Mar08) RMA	4659305	Usf1	22278	upstream transcription factor 1	FCHL;FCHL1;HYPLIP1;MLTF;MLTFI;UEF	Mm.8	1	173.252	1	173.062	rs8258245	6.45975		190.314	2	2
UMUTAffy Hippocampus Exon (Mar08) RMA	4956898	Usf1	22278	upstream transcription factor 1	FCHL;FCHL1;HYPLIP1;MLTF;MLTFI;UEF	Mm.8	1	173.252	1	176.44	rs2020486	5.69093		3187.38	2	6
UMUTAffy Hippocampus Exon (Mar08) RMA	5370791	Usf1	22278	upstream transcription factor 1	FCHL;FCHL1;HYPLIP1;MLTF;MLTFI;UEF	Mm.8	1	173.253	1	176.44	rs2020486	3.50629		3186.99	2	6
UMUTAffy Hippocampus Exon (Mar08) RMA	4486365	Usf1	22278	upstream transcription factor 1	FCHL;FCHL1;HYPLIP1;MLTF;MLTFI;UEF	Mm.8	1	173.254	1	173.062	rs8258245	7.46934		191.462	2	2
UMUTAffy Hippocampus Exon (Mar08) RMA	4500724	Usf1	22278	upstream transcription factor 1	FCHL;FCHL1;HYPLIP1;MLTF;MLTFI;UEF	Mm.8	1	173.254	1	173.062	rs8258245	6.50844		191.946	2	2
UMUTAffy Hippocampus Exon (Mar08) RMA	4703493	Usf1	22278	upstream transcription factor 1	FCHL;FCHL1;HYPLIP1;MLTF;MLTFI;UEF	Mm.8	1	173.254	1	173.062	rs8258245	9.41773		192.082	2	2
UMUTAffy Hippocampus Exon (Mar08) RMA	5366065	Usf1	22278	upstream transcription factor 1	FCHL;FCHL1;HYPLIP1;MLTF;MLTFI;UEF	Mm.8	1	173.255	1	176.44	rs2020486	3.97614		3185.2	2	6
UMUTAffy Hippocampus Exon (Mar08) RMA	4507007						1	173.256	1	174.699	rs13476241	4.03962		1442.97	2	4
UMUTAffy Hippocampus Exon (Mar08) RMA	5278931	Refbp2	56009	RNA and export factor binding protein 2	C130042O11Rik;MGC117570;REF2	Mm.389208	1	173.341	1	172.887	rs8242852	3.97453		453.63	2	1
UMUTAffy Hippocampus Exon (Mar08) RMA	4953040						1	173.427	1	173.062	rs8258245	4.72871		365.146	2	2
UMUTAffy Hippocampus Exon (Mar08) RMA	4610373						1	173.427	1	173.062	rs8258245	5.56312		365.354	2	2
UMUTAffy Hippocampus Exon (Mar08) RMA	4610373						1	173.427	1	173.062	rs8258245	5.56312		365.354	2	2
UMUTAffy Hippocampus Exon (Mar08) RMA	5227163	Cd84	12523	CD84 antigen	A130013D22Rik;CDw84;DKFZp781E2378;LY9B;SLAMF5;hCD84;mCD84	Mm.259115	1	173.71	1	175.583	rs3682996	3.90164		1873.4	2	5
UMUTAffy Hippocampus Exon (Mar08) RMA	4467596	Cd84	12523	CD84 antigen	A130013D22Rik;CDw84;DKFZp781E2378;LY9B;SLAMF5;hCD84;mCD84	Mm.259115	1	173.722	1	173.062	rs8258245	9.08973		660.175	2	2
UMUTAffy Hippocampus Exon (Mar08) RMA	5546319	Vangl2	93840	vang-like 2 (van gogh, Drosophila)	C530001F03Rik;KIAA1215;LPP1;LTAP;Lp;Lpp1;Ltap;MGC119403;MGC119404;STBM;Vang1l2;stbm;strabismus	Mm.36148	1	173.839	1	173.062	rs8258245	6.64218		777.387	2	2
UMUTAffy Hippocampus Exon (Mar08) RMA	5531185	Vangl2	93840	vang-like 2 (van gogh, Drosophila)	C530001F03Rik;KIAA1215;LPP1;LTAP;Lp;Lpp1;Ltap;MGC119403;MGC119404;STBM;Vang1l2;stbm;strabismus	Mm.36148	1	173.841	1	174.699	rs13476241	4.3901		857.571	2	4
UMUTAffy Hippocampus Exon (Mar08) RMA	4695598	Vangl2	93840	vang-like 2 (van gogh, Drosophila)	C530001F03Rik;KIAA1215;LPP1;LTAP;Lp;Lpp1;Ltap;MGC119403;MGC119404;STBM;Vang1l2;stbm;strabismus	Mm.36148	1	173.846	1	173.062	rs8258245	3.54704		784.135	2	2
UMUTAffy Hippocampus Exon (Mar08) RMA	5534355	Vangl2	93840	vang-like 2 (van gogh, Drosophila)	C530001F03Rik;KIAA1215;LPP1;LTAP;Lp;Lpp1;Ltap;MGC119403;MGC119404;STBM;Vang1l2;stbm;strabismus	Mm.36148	1	173.85	1	176.44	rs2020486	5.05314		2589.92	2	6
UMUTAffy Hippocampus Exon (Mar08) RMA	4764476	Ncstn	59287	nicastrin	9430068N19Rik;AA727311;APH2;Aph2;KIAA0253;Kiaa0253;Nct;RP11-517F10.1;mKIAA0253	Mm.218203	1	173.903	1	174.699	rs13476241	8.87854		795.494	2	4
UMUTAffy Hippocampus Exon (Mar08) RMA	5350523	Ncstn	59287	nicastrin	9430068N19Rik;AA727311;APH2;Aph2;KIAA0253;Kiaa0253;Nct;RP11-517F10.1;mKIAA0253	Mm.218203	1	173.905	1	173.062	rs8258245	8.82805		842.437	2	2
UMUTAffy Hippocampus Exon (Mar08) RMA	5284732	Ncstn	59287	nicastrin	9430068N19Rik;AA727311;APH2;Aph2;KIAA0253;Kiaa0253;Nct;RP11-517F10.1;mKIAA0253	Mm.218203	1	173.905	1	173.062	rs8258245	8.32239		842.616	2	2
UMUTAffy Hippocampus Exon (Mar08) RMA	5486567	Ncstn	59287	nicastrin	9430068N19Rik;AA727311;APH2;Aph2;KIAA0253;Kiaa0253;Nct;RP11-517F10.1;mKIAA0253	Mm.218203	1	173.905	1	173.062	rs8258245	11.9263		842.783	2	2
UMUTAffy Hippocampus Exon (Mar08) RMA	4944639	Ncstn	59287	nicastrin	9430068N19Rik;AA727311;APH2;Aph2;KIAA0253;Kiaa0253;Nct;RP11-517F10.1;mKIAA0253	Mm.218203	1	173.908	1	173.062	rs8258245	8.29173		846.062	2	2
UMUTAffy Hippocampus Exon (Mar08) RMA	5149686	Ncstn	59287	nicastrin	9430068N19Rik;AA727311;APH2;Aph2;KIAA0253;Kiaa0253;Nct;RP11-517F10.1;mKIAA0253	Mm.218203	1	173.912	1	174.159	rs8259388	9.8014		247.149	2	3
UMUTAffy Hippocampus Exon (Mar08) RMA	4521974	Ncstn	59287	nicastrin	9430068N19Rik;AA727311;APH2;Aph2;KIAA0253;Kiaa0253;Nct;RP11-517F10.1;mKIAA0253	Mm.218203	1	173.912	1	173.062	rs8258245	9.46093		850.369	2	2
UMUTAffy Hippocampus Exon (Mar08) RMA	5475062	Ncstn	59287	nicastrin	9430068N19Rik;AA727311;APH2;Aph2;KIAA0253;Kiaa0253;Nct;RP11-517F10.1;mKIAA0253	Mm.218203	1	173.914	1	174.159	rs8259388	4.3923		245.549	2	3
UMUTAffy Hippocampus Exon (Mar08) RMA	5478120	Ncstn	59287	nicastrin	9430068N19Rik;AA727311;APH2;Aph2;KIAA0253;Kiaa0253;Nct;RP11-517F10.1;mKIAA0253	Mm.218203	1	173.916	1	173.062	rs8258245	6.63361		853.625	2	2
UMUTAffy Hippocampus Exon (Mar08) RMA	4556996	Ncstn	59287	nicastrin	9430068N19Rik;AA727311;APH2;Aph2;KIAA0253;Kiaa0253;Nct;RP11-517F10.1;mKIAA0253	Mm.218203	1	173.916	1	174.159	rs8259388	3.41483		243.177	2	3
UMUTAffy Hippocampus Exon (Mar08) RMA	5034179	Copa	12847	coatomer protein complex subunit alpha	AU040324;FLJ26320;HEP-COP;xenin	Mm.30041	1	173.921	1	173.062	rs8258245	4.48534		859.189	2	2
UMUTAffy Hippocampus Exon (Mar08) RMA	4755070	Copa	12847	coatomer protein complex subunit alpha	AU040324;FLJ26320;HEP-COP;xenin	Mm.30041	1	173.922	1	173.062	rs8258245	6.41725		860.03	2	2
UMUTAffy Hippocampus Exon (Mar08) RMA	5111214	Copa	12847	coatomer protein complex subunit alpha	AU040324;FLJ26320;HEP-COP;xenin	Mm.30041	1	173.922	1	173.062	rs8258245	5.52145		860.208	2	2
UMUTAffy Hippocampus Exon (Mar08) RMA	5558018	Copa	12847	coatomer protein complex subunit alpha	AU040324;FLJ26320;HEP-COP;xenin	Mm.30041	1	173.923	1	174.159	rs8259388	9.04871		236.586	2	3
UMUTAffy Hippocampus Exon (Mar08) RMA	5075246	Copa	12847	coatomer protein complex subunit alpha	AU040324;FLJ26320;HEP-COP;xenin	Mm.30041	1	173.93	1	173.062	rs8258245	7.89444		867.701	2	2
UMUTAffy Hippocampus Exon (Mar08) RMA	4971768	Copa	12847	coatomer protein complex subunit alpha	AU040324;FLJ26320;HEP-COP;xenin	Mm.30041	1	173.931	1	173.062	rs8258245	18.4376		869.106	2	2
UMUTAffy Hippocampus Exon (Mar08) RMA	4691347	Copa	12847	coatomer protein complex subunit alpha	AU040324;FLJ26320;HEP-COP;xenin	Mm.30041	1	173.931	1	174.159	rs8259388	6.8107		227.813	2	3
UMUTAffy Hippocampus Exon (Mar08) RMA	5193648	Copa	12847	coatomer protein complex subunit alpha	AU040324;FLJ26320;HEP-COP;xenin	Mm.30041	1	173.932	1	172.887	rs8242852	3.84989		1044.6	2	1
UMUTAffy Hippocampus Exon (Mar08) RMA	4848957	Copa	12847	coatomer protein complex subunit alpha	AU040324;FLJ26320;HEP-COP;xenin	Mm.30041	1	173.932	1	174.159	rs8259388	4.73956		227.188	2	3
UMUTAffy Hippocampus Exon (Mar08) RMA	5504628	Copa	12847	coatomer protein complex subunit alpha	AU040324;FLJ26320;HEP-COP;xenin	Mm.30041	1	173.932	1	173.062	rs8258245	12.8731		870.089	2	2
UMUTAffy Hippocampus Exon (Mar08) RMA	4615232	Copa	12847	coatomer protein complex subunit alpha	AU040324;FLJ26320;HEP-COP;xenin	Mm.30041	1	173.932	1	174.159	rs8259388	16.0274		226.743	2	3
UMUTAffy Hippocampus Exon (Mar08) RMA	4492609	Copa	12847	coatomer protein complex subunit alpha	AU040324;FLJ26320;HEP-COP;xenin	Mm.30041	1	173.933	1	174.159	rs8259388	6.8773		226.048	2	3
UMUTAffy Hippocampus Exon (Mar08) RMA	4445592	Copa	12847	coatomer protein complex subunit alpha	AU040324;FLJ26320;HEP-COP;xenin	Mm.30041	1	173.934	1	174.159	rs8259388	4.03238		225.713	2	3
UMUTAffy Hippocampus Exon (Mar08) RMA	5333298	Copa	12847	coatomer protein complex subunit alpha	AU040324;FLJ26320;HEP-COP;xenin	Mm.30041	1	173.934	1	174.159	rs8259388	8.0806		225.212	2	3
UMUTAffy Hippocampus Exon (Mar08) RMA	4744920	Copa	12847	coatomer protein complex subunit alpha	AU040324;FLJ26320;HEP-COP;xenin	Mm.30041	1	173.934	1	173.062	rs8258245	5.9444		872.38	2	2
UMUTAffy Hippocampus Exon (Mar08) RMA	4988903	Copa	12847	coatomer protein complex subunit alpha	AU040324;FLJ26320;HEP-COP;xenin	Mm.30041	1	173.935	1	173.062	rs8258245	3.30004		873.346	2	2
UMUTAffy Hippocampus Exon (Mar08) RMA	4626521	Copa	12847	coatomer protein complex subunit alpha	AU040324;FLJ26320;HEP-COP;xenin	Mm.30041	1	173.936	1	173.062	rs8258245	4.53825		874.021	2	2
UMUTAffy Hippocampus Exon (Mar08) RMA	4633881	Copa	12847	coatomer protein complex subunit alpha	AU040324;FLJ26320;HEP-COP;xenin	Mm.30041	1	173.939	1	172.887	rs8242852	3.42578		1051.18	2	1
UMUTAffy Hippocampus Exon (Mar08) RMA	4513648	Copa	12847	coatomer protein complex subunit alpha	AU040324;FLJ26320;HEP-COP;xenin	Mm.30041	1	173.939	1	173.062	rs8258245	5.54734		876.811	2	2
UMUTAffy Hippocampus Exon (Mar08) RMA	4749684	Copa	12847	coatomer protein complex subunit alpha	AU040324;FLJ26320;HEP-COP;xenin	Mm.30041	1	173.941	1	173.062	rs8258245	14.4378		878.726	2	2
UMUTAffy Hippocampus Exon (Mar08) RMA	4945737	Copa	12847	coatomer protein complex subunit alpha	AU040324;FLJ26320;HEP-COP;xenin	Mm.30041	1	173.941	1	173.062	rs8258245	5.33128		878.92	2	2
UMUTAffy Hippocampus Exon (Mar08) RMA	4779886	Copa	12847	coatomer protein complex subunit alpha	AU040324;FLJ26320;HEP-COP;xenin	Mm.30041	1	173.941	1	174.159	rs8259388	10.1009		218.125	2	3
UMUTAffy Hippocampus Exon (Mar08) RMA	5590995	Copa	12847	coatomer protein complex subunit alpha	AU040324;FLJ26320;HEP-COP;xenin	Mm.30041	1	173.941	1	173.062	rs8258245	19.8746		879.149	2	2
UMUTAffy Hippocampus Exon (Mar08) RMA	4739961	Copa	12847	coatomer protein complex subunit alpha	AU040324;FLJ26320;HEP-COP;xenin	Mm.30041	1	173.941	1	174.159	rs8259388	15.3807		217.864	2	3
UMUTAffy Hippocampus Exon (Mar08) RMA	4401589	Copa	12847	coatomer protein complex subunit alpha	AU040324;FLJ26320;HEP-COP;xenin	Mm.30041	1	173.941	1	174.159	rs8259388	12.8837		217.769	2	3
UMUTAffy Hippocampus Exon (Mar08) RMA	4578402	Copa	12847	coatomer protein complex subunit alpha	AU040324;FLJ26320;HEP-COP;xenin	Mm.30041	1	173.942	1	173.062	rs8258245	10.4682		879.463	2	2
UMUTAffy Hippocampus Exon (Mar08) RMA	5434597	Copa	12847	coatomer protein complex subunit alpha	AU040324;FLJ26320;HEP-COP;xenin	Mm.30041	1	173.942	1	173.062	rs8258245	17.8377		879.551	2	2
UMUTAffy Hippocampus Exon (Mar08) RMA	5161692	Copa	12847	coatomer protein complex subunit alpha	AU040324;FLJ26320;HEP-COP;xenin	Mm.30041	1	173.942	1	173.062	rs8258245	20.9018		879.672	2	2
UMUTAffy Hippocampus Exon (Mar08) RMA	5052942	Copa	12847	coatomer protein complex subunit alpha	AU040324;FLJ26320;HEP-COP;xenin	Mm.30041	1	173.942	1	174.159	rs8259388	10.1308		217.371	2	3
UMUTAffy Hippocampus Exon (Mar08) RMA	5523685	Copa	12847	coatomer protein complex subunit alpha	AU040324;FLJ26320;HEP-COP;xenin	Mm.30041	1	173.944	1	173.062	rs8258245	4.69997		881.854	2	2
UMUTAffy Hippocampus Exon (Mar08) RMA	4845081	Copa	12847	coatomer protein complex subunit alpha	AU040324;FLJ26320;HEP-COP;xenin	Mm.30041	1	173.945	1	174.159	rs8259388	9.36003		214.059	2	3
UMUTAffy Hippocampus Exon (Mar08) RMA	4331734	Copa	12847	coatomer protein complex subunit alpha	AU040324;FLJ26320;HEP-COP;xenin	Mm.30041	1	173.946	1	174.159	rs8259388	4.31542		213.622	2	3
UMUTAffy Hippocampus Exon (Mar08) RMA	5425597	Copa	12847	coatomer protein complex subunit alpha	AU040324;FLJ26320;HEP-COP;xenin	Mm.30041	1	173.947	1	173.062	rs8258245	4.41314		884.963	2	2
UMUTAffy Hippocampus Exon (Mar08) RMA	4466273	Copa	12847	coatomer protein complex subunit alpha	AU040324;FLJ26320;HEP-COP;xenin	Mm.30041	1	173.948	1	173.062	rs8258245	16.8619		885.656	2	2
UMUTAffy Hippocampus Exon (Mar08) RMA	4849791	Copa	12847	coatomer protein complex subunit alpha	AU040324;FLJ26320;HEP-COP;xenin	Mm.30041	1	173.948	1	173.062	rs8258245	13.8221		885.826	2	2
UMUTAffy Hippocampus Exon (Mar08) RMA	4315463	Copa	12847	coatomer protein complex subunit alpha	AU040324;FLJ26320;HEP-COP;xenin	Mm.30041	1	173.949	1	173.062	rs8258245	6.68893		886.723	2	2
UMUTAffy Hippocampus Exon (Mar08) RMA	5192520	Copa	12847	coatomer protein complex subunit alpha	AU040324;FLJ26320;HEP-COP;xenin	Mm.30041	1	173.95	1	173.062	rs8258245	5.82041		887.642	2	2
UMUTAffy Hippocampus Exon (Mar08) RMA	4824434	Copa	12847	coatomer protein complex subunit alpha	AU040324;FLJ26320;HEP-COP;xenin	Mm.30041	1	173.95	1	174.159	rs8259388	3.26225		209.227	2	3
UMUTAffy Hippocampus Exon (Mar08) RMA	4805087	Copa	12847	coatomer protein complex subunit alpha	AU040324;FLJ26320;HEP-COP;xenin	Mm.30041	1	173.95	1	173.062	rs8258245	26.4561		888.111	2	2
UMUTAffy Hippocampus Exon (Mar08) RMA	5238988	Copa	12847	coatomer protein complex subunit alpha	AU040324;FLJ26320;HEP-COP;xenin	Mm.30041	1	173.951	1	173.062	rs8258245	26.418		889.341	2	2
UMUTAffy Hippocampus Exon (Mar08) RMA	5088402	Copa	12847	coatomer protein complex subunit alpha	AU040324;FLJ26320;HEP-COP;xenin	Mm.30041	1	173.952	1	173.062	rs8258245	13.4145		889.456	2	2
UMUTAffy Hippocampus Exon (Mar08) RMA	5321430	Copa	12847	coatomer protein complex subunit alpha	AU040324;FLJ26320;HEP-COP;xenin	Mm.30041	1	173.952	1	173.062	rs8258245	12.429		889.619	2	2
UMUTAffy Hippocampus Exon (Mar08) RMA	5315707	Copa	12847	coatomer protein complex subunit alpha	AU040324;FLJ26320;HEP-COP;xenin	Mm.30041	1	173.952	1	174.159	rs8259388	4.58937		207.491	2	3
UMUTAffy Hippocampus Exon (Mar08) RMA	4356008	Copa	12847	coatomer protein complex subunit alpha	AU040324;FLJ26320;HEP-COP;xenin	Mm.30041	1	173.952	1	172.887	rs8242852	4.92855		1064.93	2	1
UMUTAffy Hippocampus Exon (Mar08) RMA	4414095	Copa	12847	coatomer protein complex subunit alpha	AU040324;FLJ26320;HEP-COP;xenin	Mm.30041	1	173.953	1	173.062	rs8258245	26.5341		890.765	2	2
UMUTAffy Hippocampus Exon (Mar08) RMA	4450035	Copa	12847	coatomer protein complex subunit alpha	AU040324;FLJ26320;HEP-COP;xenin	Mm.30041	1	173.955	1	172.887	rs8242852	3.79058		1067.59	2	1
UMUTAffy Hippocampus Exon (Mar08) RMA	5607330	Copa	12847	coatomer protein complex subunit alpha	AU040324;FLJ26320;HEP-COP;xenin	Mm.30041	1	173.956	1	173.062	rs8258245	8.6053		894.168	2	2
UMUTAffy Hippocampus Exon (Mar08) RMA	4750620	Pex19	19298	peroxisome biogenesis factor 19	D1S2223E;HK33;PMP1;PMPI;PXF;PXMP1;Pxf	Mm.247764	1	173.964	1	173.062	rs8258245	12.2416		901.596	2	2
UMUTAffy Hippocampus Exon (Mar08) RMA	5324486	Pex19	19298	peroxisome biogenesis factor 19	D1S2223E;HK33;PMP1;PMPI;PXF;PXMP1;Pxf	Mm.247764	1	173.965	1	172.887	rs8242852	9.54135		1077.7	2	1
UMUTAffy Hippocampus Exon (Mar08) RMA	5597933	Pex19	19298	peroxisome biogenesis factor 19	D1S2223E;HK33;PMP1;PMPI;PXF;PXMP1;Pxf	Mm.247764	1	173.965	1	172.887	rs8242852	4.92217		1077.91	2	1
UMUTAffy Hippocampus Exon (Mar08) RMA	4830072	Pex19	19298	peroxisome biogenesis factor 19	D1S2223E;HK33;PMP1;PMPI;PXF;PXMP1;Pxf	Mm.247764	1	173.965	1	174.159	rs8259388	4.97437		193.899	2	3
UMUTAffy Hippocampus Exon (Mar08) RMA	4554317	Wdr42a	98193	WD repeat domain 42A	AA408877;AA792214;AU018973;C76055;D1Ucla4;DKFZp781G1096;FLJ35857;H326;MGC117276;MGC118891;MGC38511;MGC99640	Mm.159915	1	174.009	1	173.062	rs8258245	13.1105		947.15	2	2
UMUTAffy Hippocampus Exon (Mar08) RMA	4615668	Wdr42a	98193	WD repeat domain 42A	AA408877;AA792214;AU018973;C76055;D1Ucla4;DKFZp781G1096;FLJ35857;H326;MGC117276;MGC118891;MGC38511;MGC99640	Mm.159915	1	174.011	1	173.062	rs8258245	13.2812		948.591	2	2
UMUTAffy Hippocampus Exon (Mar08) RMA	4839815	Wdr42a	98193	WD repeat domain 42A	AA408877;AA792214;AU018973;C76055;D1Ucla4;DKFZp781G1096;FLJ35857;H326;MGC117276;MGC118891;MGC38511;MGC99640	Mm.159915	1	174.012	1	173.062	rs8258245	29.4588		950.104	2	2
UMUTAffy Hippocampus Exon (Mar08) RMA	5487457	Wdr42a	98193	WD repeat domain 42A	AA408877;AA792214;AU018973;C76055;D1Ucla4;DKFZp781G1096;FLJ35857;H326;MGC117276;MGC118891;MGC38511;MGC99640	Mm.159915	1	174.017	1	174.159	rs8259388	4.03734		142.631	2	3
UMUTAffy Hippocampus Exon (Mar08) RMA	4327669	LOC77413	77413	hypothetical LOC77413	B230205O20Rik	Mm.159915	1	174.018	1	174.159	rs8259388	5.85155		140.804	2	3
UMUTAffy Hippocampus Exon (Mar08) RMA	4416154	Wdr42a	98193	WD repeat domain 42A	AA408877;AA792214;AU018973;C76055;D1Ucla4;DKFZp781G1096;FLJ35857;H326;MGC117276;MGC118891;MGC38511;MGC99640	Mm.159915	1	174.029	1	173.062	rs8258245	5.53111		967.123	2	2
UMUTAffy Hippocampus Exon (Mar08) RMA	4428447	Wdr42a	98193	WD repeat domain 42A	AA408877;AA792214;AU018973;C76055;D1Ucla4;DKFZp781G1096;FLJ35857;H326;MGC117276;MGC118891;MGC38511;MGC99640	Mm.159915	1	174.029	1	173.062	rs8258245	4.46252		967.161	2	2
UMUTAffy Hippocampus Exon (Mar08) RMA	4698072	Wdr42a	98193	WD repeat domain 42A	AA408877;AA792214;AU018973;C76055;D1Ucla4;DKFZp781G1096;FLJ35857;H326;MGC117276;MGC118891;MGC38511;MGC99640	Mm.159915	1	174.03	1	173.062	rs8258245	4.20988		968.384	2	2
UMUTAffy Hippocampus Exon (Mar08) RMA	4378401	Wdr42a	98193	WD repeat domain 42A	AA408877;AA792214;AU018973;C76055;D1Ucla4;DKFZp781G1096;FLJ35857;H326;MGC117276;MGC118891;MGC38511;MGC99640	Mm.159915	1	174.031	1	173.062	rs8258245	3.47886		969.238	2	2
UMUTAffy Hippocampus Exon (Mar08) RMA	4888474	Wdr42a	98193	WD repeat domain 42A	AA408877;AA792214;AU018973;C76055;D1Ucla4;DKFZp781G1096;FLJ35857;H326;MGC117276;MGC118891;MGC38511;MGC99640	Mm.159915	1	174.031	1	174.159	rs8259388	15.753		127.828	2	3
UMUTAffy Hippocampus Exon (Mar08) RMA	4536123	Pea15a	18611	phosphoprotein enriched in astrocytes 15A	Mat1;PEA-15;Pea15;Pkcs15	Mm.544	1	174.037	1	173.062	rs8258245	15.253		975.005	2	2
UMUTAffy Hippocampus Exon (Mar08) RMA	4982749	Pea15a	18611	phosphoprotein enriched in astrocytes 15A	Mat1;PEA-15;Pea15;Pkcs15	Mm.544	1	174.04	1	176.44	rs2020486	5.42939		2399.59	2	6
UMUTAffy Hippocampus Exon (Mar08) RMA	5565208	Pea15a	18611	phosphoprotein enriched in astrocytes 15A	Mat1;PEA-15;Pea15;Pkcs15	Mm.544	1	174.042	1	173.062	rs8258245	6.48525		979.617	2	2
UMUTAffy Hippocampus Exon (Mar08) RMA	5237147						1	174.047	1	174.159	rs8259388	4.86289		111.775	2	3
UMUTAffy Hippocampus Exon (Mar08) RMA	5237147						1	174.047	1	174.159	rs8259388	4.86289		111.775	2	3
UMUTAffy Hippocampus Exon (Mar08) RMA	5196200	Atp1a4	27222	ATPase, Na+/K+ transporting, alpha 4 polypeptide	ATP1A1;ATP1AL2;MGC25056	Mm.423207	1	174.071	1	174.159	rs8259388	6.88193		88.571	3	3
UMUTAffy Hippocampus Exon (Mar08) RMA	5576434	Atp1a2	98660	ATPase, Na+/K+ transporting, alpha 2 polypeptide	AW060654;Atpa-3;FHM2;MGC59864;MHP2;mKIAA0778	Mm.207432	1	174.111	1	174.159	rs8259388	7.62578		48.021	3	3
UMUTAffy Hippocampus Exon (Mar08) RMA	4554119	Atp1a2	98660	ATPase, Na+/K+ transporting, alpha 2 polypeptide	AW060654;Atpa-3;FHM2;MGC59864;MHP2;mKIAA0778	Mm.207432	1	174.111	1	174.159	rs8259388	7.36716		47.864	3	3
UMUTAffy Hippocampus Exon (Mar08) RMA	5033653	Atp1a2	98660	ATPase, Na+/K+ transporting, alpha 2 polypeptide	AW060654;Atpa-3;FHM2;MGC59864;MHP2;mKIAA0778	Mm.207432	1	174.115	1	173.062	rs8258245	4.51376		1052.68	3	2
UMUTAffy Hippocampus Exon (Mar08) RMA	4333902	Atp1a2	98660	ATPase, Na+/K+ transporting, alpha 2 polypeptide	AW060654;Atpa-3;FHM2;MGC59864;MHP2;mKIAA0778	Mm.207432	1	174.115	1	174.159	rs8259388	11.7702		44.011	3	3
UMUTAffy Hippocampus Exon (Mar08) RMA	5263023	Atp1a2	98660	ATPase, Na+/K+ transporting, alpha 2 polypeptide	AW060654;Atpa-3;FHM2;MGC59864;MHP2;mKIAA0778	Mm.207432	1	174.116	1	174.159	rs8259388	3.43337		42.855	3	3
UMUTAffy Hippocampus Exon (Mar08) RMA	5195007	Atp1a2	98660	ATPase, Na+/K+ transporting, alpha 2 polypeptide	AW060654;Atpa-3;FHM2;MGC59864;MHP2;mKIAA0778	Mm.207432	1	174.117	1	176.44	rs2020486	4.69211		2323.24	3	6
UMUTAffy Hippocampus Exon (Mar08) RMA	4583033	Atp1a2	98660	ATPase, Na+/K+ transporting, alpha 2 polypeptide	AW060654;Atpa-3;FHM2;MGC59864;MHP2;mKIAA0778	Mm.207432	1	174.117	1	174.159	rs8259388	11.3764		41.998	3	3
UMUTAffy Hippocampus Exon (Mar08) RMA	5249049	Igsf8	140559	immunoglobulin superfamily, member 8	AA033172;AU041109;CD316;CD81P3;ESTM34;EWI-2;EWI2;KCT-4;PGRL;R75384	Mm.271717	1	174.155	1	174.699	rs13476241	4.93164		543.596	3	4
UMUTAffy Hippocampus Exon (Mar08) RMA	4820530	Igsf8	140559	immunoglobulin superfamily, member 8	AA033172;AU041109;CD316;CD81P3;ESTM34;EWI-2;EWI2;KCT-4;PGRL;R75384	Mm.271717	1	174.156	1	174.699	rs13476241	4.07059		542.856	3	4
UMUTAffy Hippocampus Exon (Mar08) RMA	5148055	Igsf8	140559	immunoglobulin superfamily, member 8	AA033172;AU041109;CD316;CD81P3;ESTM34;EWI-2;EWI2;KCT-4;PGRL;R75384	Mm.271717	1	174.156	1	174.159	rs8259388	16.2838		3.077	3	3
UMUTAffy Hippocampus Exon (Mar08) RMA	5507316	Igsf8	140559	immunoglobulin superfamily, member 8	AA033172;AU041109;CD316;CD81P3;ESTM34;EWI-2;EWI2;KCT-4;PGRL;R75384	Mm.271717	1	174.156	1	174.159	rs8259388	13.6162		2.902	3	3
UMUTAffy Hippocampus Exon (Mar08) RMA	4465332	Kcnj9	16524	potassium inwardly-rectifying channel, subfamily J, member 9	1700085N21Rik;GIRK3;Girk3;KIR3.3;Kir3.3;mbGIRK3	Mm.261168	1	174.159	1	174.159	rs8259388	9.22877		0.303	3	3
UMUTAffy Hippocampus Exon (Mar08) RMA	4485754	Kcnj9	16524	potassium inwardly-rectifying channel, subfamily J, member 9	1700085N21Rik;GIRK3;Girk3;KIR3.3;Kir3.3;mbGIRK3	Mm.261168	1	174.16	1	174.159	rs8259388	14.8552		0.467	3	3
UMUTAffy Hippocampus Exon (Mar08) RMA	4519178	Kcnj9	16524	potassium inwardly-rectifying channel, subfamily J, member 9	1700085N21Rik;GIRK3;Girk3;KIR3.3;Kir3.3;mbGIRK3	Mm.261168	1	174.162	1	173.062	rs8258245	21.1993		1099.62	3	2
UMUTAffy Hippocampus Exon (Mar08) RMA	4382847	Kcnj9	16524	potassium inwardly-rectifying channel, subfamily J, member 9	1700085N21Rik;GIRK3;Girk3;KIR3.3;Kir3.3;mbGIRK3	Mm.261168	1	174.163	1	174.159	rs8259388	3.38356		3.321	3	3
UMUTAffy Hippocampus Exon (Mar08) RMA	5325364	Kcnj9	16524	potassium inwardly-rectifying channel, subfamily J, member 9	1700085N21Rik;GIRK3;Girk3;KIR3.3;Kir3.3;mbGIRK3	Mm.261168	1	174.165	1	176.44	rs2020486	5.93507		2275.15	3	6
UMUTAffy Hippocampus Exon (Mar08) RMA	4603022	Kcnj9	16524	potassium inwardly-rectifying channel, subfamily J, member 9	1700085N21Rik;GIRK3;Girk3;KIR3.3;Kir3.3;mbGIRK3	Mm.261168	1	174.165	1	174.159	rs8259388	5.04821		5.928	3	3
UMUTAffy Hippocampus Exon (Mar08) RMA	5384629	Kcnj10	16513	potassium inwardly-rectifying channel, subfamily J, member 10	BIR10;BIRK-1;BIRK-10;KCNJ13-PEN;KIR1.2;KIR4.1;Kir1.2;Kir4.1	Mm.254563	1	174.178	1	174.699	rs13476241	5.39734		520.904	3	4
UMUTAffy Hippocampus Exon (Mar08) RMA	5018776	Kcnj10	16513	potassium inwardly-rectifying channel, subfamily J, member 10	BIR10;BIRK-1;BIRK-10;KCNJ13-PEN;KIR1.2;KIR4.1;Kir1.2;Kir4.1	Mm.254563	1	174.181	1	173.062	rs8258245	6.01468		1119.38	3	2
UMUTAffy Hippocampus Exon (Mar08) RMA	4453650	Kcnj10	16513	potassium inwardly-rectifying channel, subfamily J, member 10	BIR10;BIRK-1;BIRK-10;KCNJ13-PEN;KIR1.2;KIR4.1;Kir1.2;Kir4.1	Mm.254563	1	174.206	1	174.699	rs13476241	9.4482		493.279	3	4
UMUTAffy Hippocampus Exon (Mar08) RMA	5122495	Kcnj10	16513	potassium inwardly-rectifying channel, subfamily J, member 10	BIR10;BIRK-1;BIRK-10;KCNJ13-PEN;KIR1.2;KIR4.1;Kir1.2;Kir4.1	Mm.254563	1	174.207	1	174.159	rs8259388	16.758		47.54	3	3
UMUTAffy Hippocampus Exon (Mar08) RMA	4928591	Kcnj10	16513	potassium inwardly-rectifying channel, subfamily J, member 10	BIR10;BIRK-1;BIRK-10;KCNJ13-PEN;KIR1.2;KIR4.1;Kir1.2;Kir4.1	Mm.254563	1	174.21	1	176.44	rs2020486	4.86246		2229.41	3	6
UMUTAffy Hippocampus Exon (Mar08) RMA	4391341	Pigm	67556	phosphatidylinositol glycan anchor biosynthesis, class M	4933437L05Rik;AI644422;AV302080;MGC29896	Mm.26612	1	174.215	1	174.159	rs8259388	5.07551		56.005	3	3
UMUTAffy Hippocampus Exon (Mar08) RMA	4687636	C920011G20Rik	319964	RIKEN cDNA C920011G20 gene	-	Mm.392574	1	174.22	1	174.159	rs8259388	4.71582		60.828	3	3
UMUTAffy Hippocampus Exon (Mar08) RMA	5577947	Darc	13349	Duffy blood group, chemokine receptor	AA162249;CCBP1;CD234;Dfy;ESTM35;FY;GPD	Mm.6393	1	175.169	1	176.44	rs2020486	6.7718		1271.02	4	6
UMUTAffy Hippocampus Exon (Mar08) RMA	4650241	Darc	13349	Duffy blood group, chemokine receptor	AA162249;CCBP1;CD234;Dfy;ESTM35;FY;GPD	Mm.6393	1	175.169	1	174.699	rs13476241	25.5481		470.038	4	4
UMUTAffy Hippocampus Exon (Mar08) RMA	4381823	Darc	13349	Duffy blood group, chemokine receptor	AA162249;CCBP1;CD234;Dfy;ESTM35;FY;GPD	Mm.6393	1	175.169	1	176.44	rs2020486	9.64481		1270.81	4	6
UMUTAffy Hippocampus Exon (Mar08) RMA	4831587	Darc	13349	Duffy blood group, chemokine receptor	AA162249;CCBP1;CD234;Dfy;ESTM35;FY;GPD	Mm.6393	1	175.169	1	174.699	rs13476241	10.3869		470.448	4	4
UMUTAffy Hippocampus Exon (Mar08) RMA	5375177	Darc	13349	Duffy blood group, chemokine receptor	AA162249;CCBP1;CD234;Dfy;ESTM35;FY;GPD	Mm.6393	1	175.17	1	174.699	rs13476241	15.2488		470.733	4	4
UMUTAffy Hippocampus Exon (Mar08) RMA	5308680	Cadm3	94332	cell adhesion molecule 3	BIgR;FLJ10698;IGSF4B;Igsf4b;NECL1;Necl-1;Necl1;SynCAM3;TSLL1;Tsll1;synCAM3	Mm.330524	1	175.172	1	174.699	rs13476241	4.78067		473.044	4	4
UMUTAffy Hippocampus Exon (Mar08) RMA	5377317	Cadm3	94332	cell adhesion molecule 3	BIgR;FLJ10698;IGSF4B;Igsf4b;NECL1;Necl-1;Necl1;SynCAM3;TSLL1;Tsll1;synCAM3	Mm.330524	1	175.172	1	174.699	rs13476241	15.949		473.33	4	4
UMUTAffy Hippocampus Exon (Mar08) RMA	4411705	Cadm3	94332	cell adhesion molecule 3	BIgR;FLJ10698;IGSF4B;Igsf4b;NECL1;Necl-1;Necl1;SynCAM3;TSLL1;Tsll1;synCAM3	Mm.330524	1	175.174	1	174.699	rs13476241	4.75124		474.855	4	4
UMUTAffy Hippocampus Exon (Mar08) RMA	4594922	Cadm3	94332	cell adhesion molecule 3	BIgR;FLJ10698;IGSF4B;Igsf4b;NECL1;Necl-1;Necl1;SynCAM3;TSLL1;Tsll1;synCAM3	Mm.330524	1	175.181	1	174.699	rs13476241	7.11101		482.373	4	4
UMUTAffy Hippocampus Exon (Mar08) RMA	4374112						1	175.292	1	174.159	rs8259388	8.93425		1132.68	4	3
UMUTAffy Hippocampus Exon (Mar08) RMA	4374112						1	175.292	1	174.159	rs8259388	8.93425		1132.68	4	3
UMUTAffy Hippocampus Exon (Mar08) RMA	4499017						1	175.292	1	176.44	rs2020486	4.0722		1147.79	4	6
UMUTAffy Hippocampus Exon (Mar08) RMA	4952480	Aim2	383619	absent in melanoma 2	Gm1313;PYHIN4	Mm.465319	1	175.299	1	174.699	rs13476241	11.6674		600.608	4	4
UMUTAffy Hippocampus Exon (Mar08) RMA	4419103	Aim2	383619	absent in melanoma 2	Gm1313;PYHIN4	Mm.465319	1	175.302	1	174.699	rs13476241	6.55059		602.843	4	4
UMUTAffy Hippocampus Exon (Mar08) RMA	4423681						1	175.52	1	174.699	rs13476241	3.59408		821.153	4	4
UMUTAffy Hippocampus Exon (Mar08) RMA	5471257	Ifi204	15951	interferon activated gene 204	Ifi16;p204	Mm.261270	1	175.586	1	174.699	rs13476241	3.94326		887.082	5	4
UMUTAffy Hippocampus Exon (Mar08) RMA	4900355	Ifi204	15951	interferon activated gene 204	Ifi16;p204	Mm.261270	1	175.592	1	176.44	rs2020486	21.8804		847.56	5	6
UMUTAffy Hippocampus Exon (Mar08) RMA	4932192	Ifi204	15951	interferon activated gene 204	Ifi16;p204	Mm.261270	1	175.596	1	176.44	rs2020486	17.6636		843.707	5	6
UMUTAffy Hippocampus Exon (Mar08) RMA	4760975	Ifi203	15950	interferon activated gene 203	-	Mm.261270	1	175.618	1	175.583	rs3682996	5.68333		34.949	5	5
UMUTAffy Hippocampus Exon (Mar08) RMA	4468571	Ifi203	15950	interferon activated gene 203	-	Mm.261270	1	175.619	1	176.44	rs2020486	20.5877		820.397	5	6
UMUTAffy Hippocampus Exon (Mar08) RMA	4920545	Ifi203	15950	interferon activated gene 203	-	Mm.261270	1	175.62	1	176.44	rs2020486	5.28096		820.187	5	6
UMUTAffy Hippocampus Exon (Mar08) RMA	5361858	Ifi203	15950	interferon activated gene 203	-	Mm.261270	1	175.622	1	175.583	rs3682996	12.2933		38.353	5	5
UMUTAffy Hippocampus Exon (Mar08) RMA	4331115	Ifi203	15950	interferon activated gene 203	-	Mm.261270	1	175.694	1	173.062	rs8258245	5.61633		2631.98	5	2
UMUTAffy Hippocampus Exon (Mar08) RMA	4802244	Ifi203	15950	interferon activated gene 203	-	Mm.261270	1	175.697	1	176.44	rs2020486	7.69536		743.002	5	6
UMUTAffy Hippocampus Exon (Mar08) RMA	4405755	Ifi204	15950	interferon activated gene 204 (or Ifi16, pyrin and HIN domain family member 1 alpha 1)	Ifi203; Ifi16	Mm.261270	1	175.699	1	176.44	rs2020486	32.7406		740.617	5	6
UMUTAffy Hippocampus Exon (Mar08) RMA	4998302	Ifi203	15950	interferon activated gene 203	-	Mm.261270	1	175.7	1	176.44	rs2020486	7.7171		740.041	5	6
UMUTAffy Hippocampus Exon (Mar08) RMA	5422351	Ifi203	15950	interferon activated gene 203	-	Mm.261270	1	175.7	1	174.159	rs8259388	9.45204		1540.9	5	3
UMUTAffy Hippocampus Exon (Mar08) RMA	4876264	Ifi203	15950	interferon activated gene 203	-	Mm.261270	1	175.702	1	176.44	rs2020486	21.2708		737.742	5	6
UMUTAffy Hippocampus Exon (Mar08) RMA	4362034	Ifi203	15950	interferon activated gene 203	-	Mm.261270	1	175.703	1	176.44	rs2020486	11.051		736.905	5	6
UMUTAffy Hippocampus Exon (Mar08) RMA	5196550						1	175.704	1	176.44	rs2020486	14.3115		735.941	5	6
UMUTAffy Hippocampus Exon (Mar08) RMA	5035741	Ifi203	15950	interferon activated gene 203	-	Mm.261270	1	175.705	1	176.44	rs2020486	9.71996		734.895	5	6
UMUTAffy Hippocampus Exon (Mar08) RMA	5299352	Ifi203	15950	interferon activated gene 203	-	Mm.261270	1	175.705	1	176.44	rs2020486	10.6021		734.616	5	6
UMUTAffy Hippocampus Exon (Mar08) RMA	4776114	Ifi203	15950	interferon activated gene 203	-	Mm.261270	1	175.708	1	176.44	rs2020486	9.52713		731.765	5	6
UMUTAffy Hippocampus Exon (Mar08) RMA	4443308	Ifi203	15950	interferon activated gene 203	-	Mm.261270	1	175.708	1	176.44	rs2020486	19.7097		731.386	5	6
UMUTAffy Hippocampus Exon (Mar08) RMA	4519861	Ifi203	15950	interferon activated gene 203	-	Mm.261270	1	175.709	1	174.699	rs13476241	16.8656		1010.56	5	4
UMUTAffy Hippocampus Exon (Mar08) RMA	4749817	Ifi203	15950	interferon activated gene 203	-	Mm.261270	1	175.71	1	176.44	rs2020486	21.9872		730.291	5	6
UMUTAffy Hippocampus Exon (Mar08) RMA	5513301	Ifi203	15950	interferon activated gene 203	-	Mm.261270	1	175.71	1	176.44	rs2020486	5.97665		730.154	5	6
UMUTAffy Hippocampus Exon (Mar08) RMA	5255722	Ifi203	15950	interferon activated gene 203	-	Mm.261270	1	175.71	1	176.44	rs2020486	20.1533		730.067	5	6
UMUTAffy Hippocampus Exon (Mar08) RMA	5399359	Ifi203	15950	interferon activated gene 203	-	Mm.261270	1	175.711	1	176.44	rs2020486	4.06821		728.748	5	6
UMUTAffy Hippocampus Exon (Mar08) RMA	5511349	Ifi203	15950	interferon activated gene 203	-	Mm.261270	1	175.712	1	176.44	rs2020486	12.2044		727.385	5	6
UMUTAffy Hippocampus Exon (Mar08) RMA	5224675	Ifi203	15950	interferon activated gene 203	-	Mm.261270	1	175.717	1	176.44	rs2020486	13.6729		723.225	5	6
UMUTAffy Hippocampus Exon (Mar08) RMA	4311349	Mnda	381308	myeloid cell nuclear differentiation antigen	A730048F03	Mm.457977	1	175.738	1	174.699	rs13476241	5.98798		1039.5	5	4
UMUTAffy Hippocampus Exon (Mar08) RMA	4938044	Mnda	381308	myeloid cell nuclear differentiation antigen	A730048F03	Mm.457977	1	175.742	1	175.583	rs3682996	17.4789		158.761	5	5
UMUTAffy Hippocampus Exon (Mar08) RMA	4438669	Ifi203	15950	interferon activated gene 203	-	Mm.261270	1	175.742	1	175.583	rs3682996	7.41334		158.89	5	5
UMUTAffy Hippocampus Exon (Mar08) RMA	5287190	Ifi203	15950	interferon activated gene 203	-	Mm.261270	1	175.757	1	175.583	rs3682996	10.1651		174.003	5	5
UMUTAffy Hippocampus Exon (Mar08) RMA	4520178	Ifi203	15950	interferon activated gene 203	-	Mm.261270	1	175.764	1	174.699	rs13476241	7.03939		1065.35	5	4
UMUTAffy Hippocampus Exon (Mar08) RMA	4364747	Ifi203	15950	interferon activated gene 203	-	Mm.261270	1	175.764	1	175.583	rs3682996	3.88506		181.066	5	5
UMUTAffy Hippocampus Exon (Mar08) RMA	4564714	Ifi203	15950	interferon activated gene 203	-	Mm.261270	1	175.765	1	175.583	rs3682996	14.646		181.301	5	5
UMUTAffy Hippocampus Exon (Mar08) RMA	4556458	Ifi203	15950	interferon activated gene 203	-	Mm.261270	1	175.766	1	176.44	rs2020486	7.48264		674.165	5	6
UMUTAffy Hippocampus Exon (Mar08) RMA	4371173	Ifi203	15950	interferon activated gene 203	-	Mm.261270	1	175.766	1	174.699	rs13476241	3.91349		1067.07	5	4
UMUTAffy Hippocampus Exon (Mar08) RMA	4545706	Ifi203	15950	interferon activated gene 203	-	Mm.261270	1	175.766	1	174.699	rs13476241	4.54052		1067.23	5	4
UMUTAffy Hippocampus Exon (Mar08) RMA	5267102	Ifi203	15950	interferon activated gene 203	-	Mm.261270	1	175.771	1	176.44	rs2020486	3.27488		669.343	5	6
UMUTAffy Hippocampus Exon (Mar08) RMA	5464061	Ifi203	15950	interferon activated gene 203	-	Mm.261270	1	175.771	1	175.583	rs3682996	10.1542		187.203	5	5
UMUTAffy Hippocampus Exon (Mar08) RMA	4820229	Ifi203	15950	interferon activated gene 203	-	Mm.261270	1	175.772	1	175.583	rs3682996	7.59331		188.283	5	5
UMUTAffy Hippocampus Exon (Mar08) RMA	4818943	Ifi203	15950	interferon activated gene 203	-	Mm.261270	1	175.778	1	176.44	rs2020486	3.6296		662.244	5	6
UMUTAffy Hippocampus Exon (Mar08) RMA	5272051	Ifi203	15950	interferon activated gene 203	-	Mm.261270	1	175.779	1	176.44	rs2020486	15.2775		660.921	5	6
UMUTAffy Hippocampus Exon (Mar08) RMA	4745240	Ifi205	226695	interferon activated gene 205	D3;D3cDNA	Mm.425061	1	175.852	1	176.44	rs2020486	7.31013		588.219	5	6
UMUTAffy Hippocampus Exon (Mar08) RMA	5426650	Ifi205	226695	interferon activated gene 205	D3;D3cDNA	Mm.425061	1	175.854	1	176.44	rs2020486	8.05924		585.864	5	6
UMUTAffy Hippocampus Exon (Mar08) RMA	4942218	Ifi205	226695	interferon activated gene 205	D3;D3cDNA	Mm.425061	1	175.862	1	176.44	rs2020486	3.45628		578.127	5	6
UMUTAffy Hippocampus Exon (Mar08) RMA	4627337	Fmn2	54418	formin 2	AU024104	Mm.330620	1	176.345	1	176.44	rs2020486	3.49671		94.509	5	6
UMUTAffy Hippocampus Exon (Mar08) RMA	4805249	Fmn2	54418	formin 2	AU024104	Mm.330620	1	176.346	1	172.887	rs8242852	3.65372		3458.63	5	1
UMUTAffy Hippocampus Exon (Mar08) RMA	4420859	Fmn2	54418	formin 2	AU024104	Mm.330620	1	176.37	1	176.44	rs2020486	3.79829		70.101	5	6
UMUTAffy Hippocampus Exon (Mar08) RMA	4585670	Fmn2	54418	formin 2	AU024104	Mm.330620	1	176.383	1	176.44	rs2020486	7.76018		56.994	5	6
UMUTAffy Hippocampus Exon (Mar08) RMA	5578775	Fmn2	54418	formin 2	AU024104	Mm.330620	1	176.446	1	176.44	rs2020486	5.02971		6.093	6	6
UMUTAffy Hippocampus Exon (Mar08) RMA	4475726	Fmn2	54418	formin 2	AU024104	Mm.330620	1	176.446	1	176.44	rs2020486	6.18694		6.597	6	6
UMUTAffy Hippocampus Exon (Mar08) RMA	4496716	Fmn2	54418	formin 2	AU024104	Mm.330620	1	176.449	1	176.44	rs2020486	8.73733		9.331	6	6
UMUTAffy Hippocampus Exon (Mar08) RMA	5593691						1	176.453	1	176.44	rs2020486	4.32429		13.076	6	6
UMUTAffy Hippocampus Exon (Mar08) RMA	5328884	Fmn2	54418	formin 2	AU024104	Mm.330620	1	176.469	1	176.44	rs2020486	5.7333		28.932	6	6
UMUTAffy Hippocampus Exon (Mar08) RMA	4700849	Fmn2	54418	formin 2	AU024104	Mm.330620	1	176.497	1	176.44	rs2020486	4.25901		57.272	6	6
UMUTAffy Hippocampus Exon (Mar08) RMA	4536384	Fmn2	54418	formin 2	AU024104	Mm.330620	1	176.527	1	176.44	rs2020486	10.2526		87.015	6	6
UMUTAffy Hippocampus Exon (Mar08) RMA	4736564	Fmn2	54418	formin 2	AU024104	Mm.330620	1	176.531	1	176.44	rs2020486	11.0284		91.039	6	6
UMUTAffy Hippocampus Exon (Mar08) RMA	5603626	Fmn2	54418	formin 2	AU024104	Mm.330620	1	176.555	1	176.44	rs2020486	10.1851		115.291	6	6
UMUTAffy Hippocampus Exon (Mar08) RMA	5216465	Fmn2	54418	formin 2	AU024104	Mm.330620	1	176.562	1	176.44	rs2020486	21.0633		122.354	6	6
UMUTAffy Hippocampus Exon (Mar08) RMA	5078628	Fmn2	54418	formin 2	AU024104	Mm.330620	1	176.573	1	176.44	rs2020486	7.82229		133.142	6	6
UMUTAffy Hippocampus Exon (Mar08) RMA	4880569	Fmn2	54418	formin 2	AU024104	Mm.330620	1	176.636	1	176.44	rs2020486	6.05422		196.582	6	6
UMUTAffy Hippocampus Exon (Mar08) RMA	5588192	Fmn2	54418	formin 2	AU024104	Mm.330620	1	176.658	1	176.44	rs2020486	27.1486		218.041	6	6
UMUTAffy Hippocampus Exon (Mar08) RMA	4909328	Fmn2	54418	formin 2	AU024104	Mm.330620	1	176.658	1	176.44	rs2020486	5.3488		218.105	6	6
UMUTAffy Hippocampus Exon (Mar08) RMA	5237677	Grem2	23893	gremlin 2 homolog, cysteine knot superfamily (Xenopus laevis)	CKTSF1B2;DAND3;Gremlin2;PRDC;Prdc	Mm.25760	1	176.671	1	176.44	rs2020486	6.82196		230.944	6	6
UMUTAffy Hippocampus Exon (Mar08) RMA	5494144	Grem2	23893	gremlin 2 homolog, cysteine knot superfamily (Xenopus laevis)	CKTSF1B2;DAND3;Gremlin2;PRDC;Prdc	Mm.25760	1	176.673	1	176.44	rs2020486	8.9281		233.62	6	6
UMUTAffy Hippocampus Exon (Mar08) RMA	5605955	Grem2	23893	gremlin 2 homolog, cysteine knot superfamily (Xenopus laevis)	CKTSF1B2;DAND3;Gremlin2;PRDC;Prdc	Mm.25760	1	176.714	1	175.583	rs3682996	3.26527		1130.78	6	5
UMUTAffy Hippocampus Exon (Mar08) RMA	5042433	Grem2	23893	gremlin 2 homolog, cysteine knot superfamily (Xenopus laevis)	CKTSF1B2;DAND3;Gremlin2;PRDC;Prdc	Mm.25760	1	176.729	1	176.44	rs2020486	4.6986		289.55	6	6
UMUTAffy Hippocampus Exon (Mar08) RMA	4559184	Grem2	23893	gremlin 2 homolog, cysteine knot superfamily (Xenopus laevis)	CKTSF1B2;DAND3;Gremlin2;PRDC;Prdc	Mm.25760	1	176.741	1	175.583	rs3682996	6.10024		1157.52	6	5
UMUTAffy Hippocampus Exon (Mar08) RMA	4354413	Grem2	23893	gremlin 2 homolog, cysteine knot superfamily (Xenopus laevis)	CKTSF1B2;DAND3;Gremlin2;PRDC;Prdc	Mm.25760	1	176.744	1	176.44	rs2020486	5.25965		304.062	6	6
UMUTAffy Hippocampus Exon (Mar08) RMA	4632076	Grem2	23893	gremlin 2 homolog, cysteine knot superfamily (Xenopus laevis)	CKTSF1B2;DAND3;Gremlin2;PRDC;Prdc	Mm.25760	1	176.744	1	175.583	rs3682996	5.75052		1161.03	6	5
UMUTAffy Hippocampus Exon (Mar08) RMA	4706170	Rgs7	24012	regulator of G protein signaling 7	-	Mm.440218	1	176.896	1	176.44	rs2020486	9.3683		456.325	6	6
UMUTAffy Hippocampus Exon (Mar08) RMA	5383124	Rgs7	24012	regulator of G protein signaling 7	-	Mm.440218	1	176.896	1	175.583	rs3682996	3.74213		1312.99	6	5
UMUTAffy Hippocampus Exon (Mar08) RMA	4343538	Rgs7	24012	regulator of G protein signaling 7	-	Mm.440218	1	176.898	1	172.887	rs8242852	8.44306		4010.81	6	1
UMUTAffy Hippocampus Exon (Mar08) RMA	4563169	Rgs7	24012	regulator of G protein signaling 7	-	Mm.440218	1	176.903	1	175.583	rs3682996	5.30697		1319.9	6	5
UMUTAffy Hippocampus Exon (Mar08) RMA	4854109	Rgs7	24012	regulator of G protein signaling 7	-	Mm.440218	1	176.912	1	174.699	rs13476241	3.50302		2213.14	6	4
UMUTAffy Hippocampus Exon (Mar08) RMA	5195516	Rgs7	24012	regulator of G protein signaling 7	-	Mm.440218	1	176.914	1	176.44	rs2020486	3.26595		473.648	6	6
UMUTAffy Hippocampus Exon (Mar08) RMA	5001033	Rgs7	24012	regulator of G protein signaling 7	-	Mm.440218	1	176.915	1	176.44	rs2020486	8.54066		475.173	6	6
UMUTAffy Hippocampus Exon (Mar08) RMA	4766685	Rgs7	24012	regulator of G protein signaling 7	-	Mm.440218	1	176.916	1	176.44	rs2020486	22.0117		476.185	6	6
UMUTAffy Hippocampus Exon (Mar08) RMA	5570949	Rgs7	24012	regulator of G protein signaling 7	-	Mm.440218	1	176.921	1	176.44	rs2020486	4.07855		480.811	6	6
UMUTAffy Hippocampus Exon (Mar08) RMA	4758366	Rgs7	24012	regulator of G protein signaling 7	-	Mm.440218	1	176.923	1	176.44	rs2020486	18.0386		482.941	6	6
UMUTAffy Hippocampus Exon (Mar08) RMA	5158389	Rgs7	24012	regulator of G protein signaling 7	-	Mm.440218	1	176.958	1	176.44	rs2020486	4.43537		518.632	6	6
UMUTAffy Hippocampus Exon (Mar08) RMA	4494812	Rgs7	24012	regulator of G protein signaling 7	-	Mm.440218	1	176.988	1	176.44	rs2020486	18.3604		548.584	6	6
UMUTAffy Hippocampus Exon (Mar08) RMA	5197807	Rgs7	24012	regulator of G protein signaling 7	-	Mm.440218	1	177.052	1	176.44	rs2020486	15.7582		611.731	6	6
UMUTAffy Hippocampus Exon (Mar08) RMA	4519853	Rgs7	24012	regulator of G protein signaling 7	-	Mm.440218	1	177.085	1	174.159	rs8259388	3.54821		2925.32	6	3
UMUTAffy Hippocampus Exon (Mar08) RMA	4876116	Rgs7	24012	regulator of G protein signaling 7	-	Mm.440218	1	177.097	1	176.44	rs2020486	9.45643		657.098	6	6
UMUTAffy Hippocampus Exon (Mar08) RMA	4749210	Rgs7	24012	regulator of G protein signaling 7	-	Mm.440218	1	177.104	1	175.583	rs3682996	15.0587		1520.73	6	5
UMUTAffy Hippocampus Exon (Mar08) RMA	4593938	Rgs7	24012	regulator of G protein signaling 7	-	Mm.440218	1	177.188	1	176.44	rs2020486	15.4682		747.733	6	6
UMUTAffy Hippocampus Exon (Mar08) RMA	5143685	5730408A14Rik	70516	RIKEN cDNA 5730408A14 gene	-		1	177.216	1	176.44	rs2020486	13.6526		776.618	6	6
UMUTAffy Hippocampus Exon (Mar08) RMA	4392231	Rgs7	24012	regulator of G protein signaling 7	-	Mm.440218	1	177.222	1	173.062	rs8258245	8.30171		4159.51	6	2
UMUTAffy Hippocampus Exon (Mar08) RMA	5194229	Rgs7	24012	regulator of G protein signaling 7	-	Mm.440218	1	177.255	1	176.44	rs2020486	23.6198		815.126	6	6
UMUTAffy Hippocampus Exon (Mar08) RMA	5105297	Rgs7	24012	regulator of G protein signaling 7	-	Mm.440218	1	177.258	1	176.44	rs2020486	8.53323		818.369	6	6
UMUTAffy Hippocampus Exon (Mar08) RMA	4991188	Rgs7	24012	regulator of G protein signaling 7	-	Mm.440218	1	177.266	1	173.062	rs8258245	4.02637		4204.41	6	2
UMUTAffy Hippocampus Exon (Mar08) RMA	4872105	Rgs7	24012	regulator of G protein signaling 7	-	Mm.440218	1	177.273	1	176.44	rs2020486	8.58309		832.907	6	6
UMUTAffy Hippocampus Exon (Mar08) RMA	5010979	Rgs7	24012	regulator of G protein signaling 7	-	Mm.440218	1	177.283	1	176.44	rs2020486	10.5566		843.145	6	6
UMUTAffy Hippocampus Exon (Mar08) RMA	5291244	Rgs7	24012	regulator of G protein signaling 7	-	Mm.440218	1	177.293	1	176.44	rs2020486	4.8523		853.084	6	6
UMUTAffy Hippocampus Exon (Mar08) RMA	5456917	Rgs7	24012	regulator of G protein signaling 7	-	Mm.440218	1	177.295	1	176.44	rs2020486	5.9405		855.159	6	6
