# Supplementary material for: Dissection of a QTL Hotspot on Mouse Distal Chromosome 1 that Modulates Neurobehavioral Phenotypes and Gene Expression
Source: PLoS Genet. 2008 Nov 14;4(11):e1000260. doi: 10.1371/journal.pgen.1000260 (PMC2577893; doi:10.1371/journal.pgen.1000260)
Supplement: Dataset S2 — Gene ontology analysis of transcripts that map to Qrr1p and Qrr1d in the BXD hippocampus dataset. (0.03 MB XLS) [file pgen.1000260.s004.xls]

## Sheet: SupS3
Gene ontology analysis of transcripts that map to Qrr1p and Qrr1d in the BXD hippocampus data set
DAVID 2007 (http://david.abcc.ncifcrf.gov/home.jsp)
EASE score p-value threshold of 0.01
Enriched GO terms among transcripts with trans-QTLs in Qrr1p (129 out of 365 probe sets)
GO_category	GO_term	Gene_counts	P-Value	Genes_names
GOTERM_BP_ALL	small GTPase mediated signal transduction	7	0.000990216	ARL5B, CDC42, RAB27B, RAB14, GDI2, RAPGEF4, RAB22A,
GOTERM_BP_ALL	RNA metabolism	8	0.00156605	SFRS3, HNRPDL, HNRPK, RBMXRT, SSB, SNRPD3, CSTF2T, SFRS10,
GOTERM_BP_ALL	protein metabolism	24	0.0026411	UBE2E3, LOC433564, RPL27A, RPL10, RPL7L1, ROR1, HDAC2, HAT1, RPS27, LOC634885, SFRS3, RPS17, UBE2E1, HSPA9A, ETF1, H2AFJ, LOC632401, UBE2F, RPL23A, RBBP6, RAPGEF4, STUB1, YME1L1, EIF4E, PSMC6, MKRN3, ODZ1,
GOTERM_MF_ALL	structural constituent of ribosome	6	0.00281712	LOC433564, RPL27A, RPS17, RPL10, RPL7L1, RPL23A, RPS27, LOC634885,
GOTERM_MF_ALL	ubiquitin-protein ligase activity	6	0.00546371	UBE2E3, UBE2E1, UBE2F, RBBP6, STUB1, MKRN3,
GOTERM_BP_ALL	transcription initiation	3	0.00710761	TAF9, TAF9B, GTF2A2,
GOTERM_MF_ALL	ubiquitin conjugating enzyme activity	3	0.0102805	UBE2E3, UBE2E1, UBE2F,
GOTERM_BP_ALL	mRNA metabolism	5	0.012846	SFRS3, HNRPDL, SNRPD3, CSTF2T, SFRS10,
GOTERM_BP_ALL	protein biosynthesis	8	0.012968	LOC433564, RPL27A, RPS17, ETF1, RPL10, RPL7L1, RPL23A, RPS27, LOC634885, EIF4E,
GOTERM_BP_ALL	DNA packaging	5	0.0141365	SAP18, H2AFJ, LOC632401, HMGB1, HDAC2, HAT1,
GOTERM_BP_ALL	biopolymer catabolism	5	0.0143593	UBE2E3, UBE2E1, CTBS, YME1L1, PSMC6,
Enriched GO terms among transcripts with trans-QTLs in Qrr1d (236 out of 365 probe sets)
GO_category	GO_term	Gene_counts	P-Value	Genes_names
GOTERM_BP_ALL	RNA metabolism	17	4.29424e-07	FUSIP1, RBM8A, RBM4, AI595406, ADAR, NARS, YARS, GARS, SFRS3, SNRPD1, CARS, IARS, SFRS1, MARS, AARS, EXOSC10, SNRPD3,
GOTERM_MF_ALL	ligase activity	15	1.34095e-05	ASNS, UBE2Q, UBE2D2, ECHDC1, RNF146, NARS, YARS, FBXO9, GARS, UBE2F, CARS, IARS, MARS, AARS, RNF6, UBE2D3,
GOTERM_BP_ALL	tRNA aminoacylation for protein translation	7	1.41133e-05	NARS, CARS, YARS, IARS, MARS, GARS, AARS,
GOTERM_BP_ALL	translation	10	1.58706e-05	EIF4G2, EIF3S7, PUM2, NARS, CARS, YARS, IARS, MARS, GARS, AARS,
GOTERM_BP_ALL	amino acid metabolism	11	2.99542e-05	PSPH, ASNS, GLS, NARS, CARS, YARS, IARS, MARS, GARS, AARS, BCAT1,
GOTERM_BP_ALL	carboxylic acid metabolism	14	0.000173308	ASNS, PSPH, GLS, NARS, YARS, GARS, NDUFAB1, ATF4, IARS, CARS, MARS, AARS, MTHFD2, BCAT1,
GOTERM_BP_ALL	mRNA metabolism	9	0.000552621	SFRS3, SNRPD1, FUSIP1, RBM8A, RBM4, ADAR, SFRS1, EXOSC10, SNRPD3,
GOTERM_BP_ALL	nuclear mRNA splicing, via spliceosome	7	0.000765547	SFRS3, SNRPD1, FUSIP1, RBM8A, RBM4, SFRS1, SNRPD3,
GOTERM_BP_ALL	protein metabolism	43	0.000950383	UBE2D2, PUM2, MRPL19, YARS, FBXO9, HDAC2, GARS, PPP2R2A, SFRS3, HSPA1L, USPL1, CSNK2A2, PRSS16, IMMP1L, NAP1L2, CARS, IARS, LOC434233, LOC627816, PPP1CC, AARS, RNF6, EVL, UBE2D3, UFD1L, PSMD9, FUSIP1, UBE2Q, ECHDC1, RNF146, NARS, FBXW11, PDK3, SNRPD1, EIF4G2, EIF3S7, ENC1, ADAMTS8, TSPYL4, VBP1, UBE2F, PTPN20, RPL23A, 2010008E23RIK, MARS, SFRS1,
GOTERM_BP_ALL	spliceosome assembly	4	0.00109217	SFRS3, SNRPD1, FUSIP1, SFRS1,
GOTERM_MF_ALL	ubiquitin conjugating enzyme activity	4	0.00228341	UBE2D2, UBE2Q, UBE2F, UBE2D3,
GOTERM_BP_ALL	RNA transport	4	0.00315207	NUDT3, FUSIP1, RBM8A, KHDRBS1,
GOTERM_BP_ALL	cell cycle	14	0.00386643	GMNN, TAF10, CABLES2, RPA1, CCNI, CCNC, 5730405I09RIK, EIF4G2, CSNK2A2, ATF5, CALM1, CALM2, CALM3, LOC434233, LOC627816, PPP1CC, KHDRBS1, RNF6,
GOTERM_BP_ALL	ubiquitin-dependent protein catabolism	6	0.00648317	PSMD9, UBE2D2, USPL1, RNF6, UFD1L, UBE2D3,
GOTERM_BP_ALL	cellular catabolism	11	0.00685266	PSMD9, UBE2D2, RBM8A, USPL1, DLST, EXOSC10, RNF6, BCAT1, UFD1L, LYSMD4, UBE2D3,
GOTERM_BP_ALL	nuclear transport	5	0.0100959	KPNA6, NUDT3, FUSIP1, RBM8A, KHDRBS1,
GOTERM_BP_ALL	protein complex assembly	6	0.0131835	SFRS3, SNRPD1, FUSIP1, TSPYL4, NAP1L2, SFRS1,
GOTERM_MF_ALL	ubiquitin-protein ligase activity	7	0.0133292	UBE2D2, UBE2Q, UBE2F, ECHDC1, RNF146, FBXO9, RNF6, UBE2D3,
GOTERM_BP_ALL	protein biosynthesis	12	0.0148248	EIF4G2, EIF3S7, PUM2, MRPL19, NARS, CARS, YARS, IARS, RPL23A, MARS, GARS, AARS,
