# Supplementary material for: Dissection of a QTL Hotspot on Mouse Distal Chromosome 1 that Modulates Neurobehavioral Phenotypes and Gene Expression
Source: PLoS Genet. 2008 Nov 14;4(11):e1000260. doi: 10.1371/journal.pgen.1000260 (PMC2577893; doi:10.1371/journal.pgen.1000260)
Supplement: Dataset S3 — tRNAs in Qrr1d. (0.09 MB XLS) [file pgen.1000260.s005.xls]

## Sheet: Sheet3
tRNAs in Qrr1d
Scan for tRNAs was done on tRNAscan-SE 1.21 (http://lowelab.ucsc.edu/cgi-bin/tRNAscan-SE.cgi)
Searches for eukaryotic tRNAs were done using default settings
C57BL/6J sequence in intergenic regions were obtained from UCSC Genome (http://genome.ucsc.edu/)
Intergenic interval on Chr1:175297810-175350800, between genes Cadm3-BC033443
GGCGCTCGGAGCAAACCATTCGGTTGGAGGTGGAGGGGTGGTGACGGGGGGCTGGGCTGGTGGCGGGGGGGCCTGGATGCCGCATTCCCTACTCCCCCTCGCCTCCCACACCCCCTCCGCGCTTTTGTGGTGCCTTCCATCTTCTCCCCCGGGAGCTCCTCCAGCATCACTCGGGTGTGGAGCAAAGGGAGGGAGCTGACTCAGAAGTGGGACCCCATGCGCACCCCTCTTATGCTTGGGGTGGAGAGAGGGGAGGTGGACAGGGCGGTGGGCCAGCTGGCGACAGAGTCCACTGCAGGCCTGGGCAAGGGCGTGCCCACTTGCCTGAGGTCCTCCGGCCCCGCCTTCTCCTTAGGCAACCGGGATCCCCAAAGCTAGGACACCCCTCTCCACTGTGAC…
Bases read: 32767
tRNA	Bounds	tRNA	Anti	Cove
Begin	End	Type	Codon	Score
----	------	----	-----	------
12568	12640	Pseudo	GCT	20.78
16099	16170	Pseudo	GCT	21.67
22651	22724	Arginine	TCT	71.99
Intergenic interval on Chr1:175396167-175451442 5', between genes Aim2-BC094916
AAAAAGTTTGTGACTGTTCTATTTTTATTACTTATTCCATTTTTGATATCATAATACAATGATACTATTTCCCTCTTTCCTTTCTTCCCCCTAAATCCTCCCATGTACCATTCCTTGCTTTCTTTCAAATACATGGCCTTCTTTTTCATGAATTGTTGCTATAAGCATATATGCATATCTACATATATATATAAATACAACCTGCTCAATCTGTACAATGTTGCTTGTATGTATATTTTCAGGGATGACCATTTGCTATTGAATGATTAATTGCTGTGCTTTTTCCCAGAATAGACTGTTCTTCCAATAAATAATGTTAGGTAATTGCAAAAATCACATTTTTTTTTAGATTCCACCCAGAGAGCTGAGGTTGTAGTACAAGCACATGAGAAAAACCTA…
Bases read: 32767
tRNA	Bounds	tRNA	Anti	Cove
Begin	End	Type	Codon	Score
----	------	----	-----	------
8855	8786	Pseudo	GCT	24.72
8778	8709	Serine	GCT	29.19
