# Supplementary material for: Dissection of a QTL Hotspot on Mouse Distal Chromosome 1 that Modulates Neurobehavioral Phenotypes and Gene Expression
Source: PLoS Genet. 2008 Nov 14;4(11):e1000260. doi: 10.1371/journal.pgen.1000260 (PMC2577893; doi:10.1371/journal.pgen.1000260)
Supplement: Dataset S4 — Partial correlation analysis. (0.04 MB XLS) [file pgen.1000260.s006.xls]

## Sheet: Sheet1
Partial correlation analysis
Partial correlation between transcripts of candidate genes (Fmn2 and Rgs7) and trans-regulated transcripts
Conditioned on genotype (marker rs8242481 at 175.058 Mb)
Candidate gene	Candidate probe set ID	Trans-regulated transcript	Trans-regulated probe set ID	Zero order correlation	Partial correlation conditioned on genotype	P-value
Fmn2	1450064_at	Rnf6	1427898_at	0.732269	0.677127	3.24973e-14
Fmn2	1450064_at	Atf4	1438992_x_at	0.679229	0.60871	2.50476e-10
Fmn2	1450064_at	Asns	1433966_x_at	0.632907	0.548324	6.41274e-08
Fmn2	1450064_at	Ube2d3	1450859_s_at	0.555902	0.524315	3.82445e-07
Fmn2	1450064_at	Hnrpk	1423684_at	0.581156	0.486981	4.27053e-06
Fmn2	1431725_at	Rab2	1418621_at	-0.570298	-0.482351	5.60625e-06
Fmn2	1450064_at	Gars	1423784_at	0.584019	0.48106	6.04243e-06
Fmn2	1450064_at	Ube2d3	1423113_a_at	0.564852	0.476475	7.85746e-06
Fmn2	1450064_at	Ube2d3	1450858_a_at	0.552162	0.474607	8.73234e-06
Fmn2	1450064_at	Ube2d3	1423112_at	0.495322	0.44756	3.67369e-05
Fmn2	1450064_at	Asns	1451095_at	0.547339	0.434607	6.91106e-05
Rgs7	1450659_at	Ube2d3	1455480_s_at	-0.51461	-0.421967	0.000124009
Fmn2	1450063_at	Rab2	1418622_at	-0.689411	-0.394277	0.000403337
Rgs7	1450659_at	Ube2d3	1455479_a_at	-0.499577	-0.393533	0.000415581
Rgs7	1450659_at	Rab2	1418621_at	-0.179147	-0.380908	0.000680908
Rgs7	1450659_at	Ube2d3	1423114_at	-0.485977	-0.373666	0.000893879
Fmn2	1450064_at	Rab2	1418621_at	-0.429173	-0.342612	0.00263612
Fmn2	1431725_at	Atf4	1438992_x_at	0.554709	0.334503	0.00342253
Rgs7	1450659_at	Ube2d3	1423113_a_at	-0.458346	-0.332447	0.00365197
Fmn2	1450064_at	Hnrpk	1448176_a_at	0.440341	0.322075	0.00502562
Rgs7	1450659_at	Ube2d3	1423112_at	-0.376899	-0.310395	0.00709027
Fmn2	1431725_at	Ube2d3	1450859_s_at	0.360484	0.294843	0.0109449
Fmn2	1450063_at	Hnrpk	1460547_a_at	0.449372	0.294709	0.0109848
Rgs7	1450659_at	Hnrpk	1460547_a_at	0.0954054	0.287467	0.0133243
Fmn2	1450063_at	Asns	1433966_x_at	0.588336	0.279698	0.0162909
Fmn2	1450063_at	Gars	1423784_at	0.61696	0.276236	0.0177821
Fmn2	1450063_at	Ube2d3	1455479_a_at	0.19341	-0.275534	0.018098
Rgs7	1453529_at	Hnrpk	1448176_a_at	-0.325254	-0.271552	0.019981
Fmn2	1450063_at	Rab2	1418621_at	-0.429569	-0.269509	0.0210092
Fmn2	1431725_at	Hnrpk	1448176_a_at	0.469821	0.26819	0.0216959
Rgs7	1450659_at	Atf4	1438992_x_at	-0.02963	0.264055	0.023972
Fmn2	1450064_at	Ube2d3	1423114_at	0.381943	0.262085	0.0251238
Rgs7	1450659_at	Atf4	1448135_at	-0.461495	-0.259474	0.0267216
Fmn2	1450063_at	Mthfd2	1419254_at	0.723444	0.249861	0.0333456
Rgs7	1450659_at	Hnrpk	1448176_a_at	0.00636398	0.249486	0.0336292
Fmn2	1431725_at	Yars	1460638_at	0.50802	0.24149	0.040159
Fmn2	1450063_at	Ube2d3	1455480_s_at	0.18253	-0.240578	0.0409645
Rgs7	1453529_at	Rab2	1418622_at	0.299076	0.2336	0.0475766
Rgs7	1450659_at	Hnrpk	1423684_at	-0.0332196	0.229878	0.0514403
Fmn2	1431725_at	Ube2d3	1455480_s_at	0.0633002	-0.229374	0.0519823
Rgs7	1453529_at	Mthfd2	1419254_at	-0.290598	-0.228875	0.0525238
Rgs7	1450659_at	Asns	1433966_x_at	-0.0704614	0.215906	0.0682408
Fmn2	1431725_at	Hnrpk	1423684_at	0.45338	0.21277	0.0725484
Fmn2	1450063_at	Snrp1c	1416197_at	0.727702	0.210823	0.0753277
Rgs7	1450659_at	Mllt11	1416313_at	0.418755	0.210519	0.0757686
Rgs7	1453529_at	Atf4	1448135_at	-0.281495	-0.209768	0.0768679
Rgs7	1450659_at	Snrpd3	1422885_at	-0.397703	-0.207249	0.0806462
Rgs7	1453529_at	Ube2d3	1455479_a_at	0.101883	0.204384	0.0851167
Fmn2	1431725_at	Rab2	1419945_s_at	-0.575218	-0.203599	0.0863746
Rgs7	1453529_at	Ube2d3	1455480_s_at	0.109841	0.202763	0.0877309
Rgs7	1453529_at	Ube2d3	1423114_at	0.0915737	0.196225	0.0989033
Rgs7	1453529_at	Rab2	1418621_at	0.245485	0.194228	0.102525
Fmn2	1450063_at	Atf4	1438992_x_at	0.540403	0.192676	0.105407
Fmn2	1450063_at	Rab2	1436477_x_at	-0.30268	-0.189287	0.111915
Fmn2	1450064_at	Hnrpk	1460547_a_at	0.297408	0.187785	0.114897
Rgs7	1453529_at	Gars	1423784_at	-0.260843	-0.18532	0.119916
Rgs7	1453529_at	Mllt11	1416313_at	-0.0104225	-0.184328	0.121982
Rgs7	1453529_at	Cars	1452394_at	-0.263744	-0.184213	0.122224
Fmn2	1450064_at	Cars	1452394_at	0.151497	-0.182821	0.125171
Fmn2	1431725_at	Gars	1423784_at	0.478687	0.181672	0.127644
Fmn2	1450064_at	Ube2d3	1455479_a_at	0.311454	0.181612	0.127774
Fmn2	1431725_at	Rnf6	1427898_at	0.421276	0.178005	0.13578
Fmn2	1431725_at	Atf4	1448135_at	0.323421	-0.177089	0.137871
Rgs7	1453529_at	Itpka	1424037_at	-0.258793	-0.177001	0.138073
Fmn2	1450063_at	Hnrpk	1423684_at	0.499975	0.172329	0.149122
Rgs7	1450659_at	Snrp1c	1416197_at	-0.428762	-0.170224	0.154303
Fmn2	1450064_at	Itpka	1424037_at	0.391713	0.168134	0.159578
Fmn2	1431725_at	Snrpd3	1449629_s_at	0.54218	0.16351	0.17171
Fmn2	1431725_at	Hnrpk	1460547_a_at	0.336296	0.163326	0.172206
Rgs7	1450659_at	Itpka	1424037_at	-0.416342	-0.162881	0.173409
Fmn2	1431725_at	Asns	1433966_x_at	0.443237	0.160981	0.178616
Rgs7	1453529_at	Snrpd3	1422885_at	-0.235355	-0.15435	0.197662
Rgs7	1453529_at	Asns	1433966_x_at	-0.232612	-0.154014	0.198665
Fmn2	1431725_at	Mthfd2	1419254_at	0.392911	-0.153592	0.199926
Fmn2	1450063_at	Mllt11	1416313_at	-0.599403	-0.151119	0.20744
Rgs7	1453529_at	Asns	1451095_at	-0.22845	-0.146985	0.220433
Fmn2	1431725_at	Mthfd2	1419253_at	0.28994	-0.142358	0.235624
Fmn2	1450064_at	Snrpd3	1422885_at	0.118651	-0.138897	0.247442
Fmn2	1450064_at	Mthfd2	1419254_at	0.376133	0.13851	0.248789
Fmn2	1450063_at	Ube2d3	1450858_a_at	0.387742	0.13425	0.263923
Rgs7	1453529_at	Snrp1c	1416197_at	-0.231299	-0.131557	0.273796
Fmn2	1450064_at	Mthfd2	1419253_at	0.331816	0.129996	0.27963
Fmn2	1450063_at	Rab2	1419945_s_at	-0.684215	-0.1259	0.29532
Fmn2	1431725_at	Asns	1451095_at	0.427274	0.123239	0.305807
Rgs7	1450659_at	Ube2d3	1450858_a_at	-0.264226	-0.121506	0.312764
Fmn2	1450063_at	Cars	1452394_at	0.627047	0.120219	0.317992
Rgs7	1453529_at	Yars	1460638_at	-0.203069	-0.114311	0.342694
Rgs7	1453529_at	Ube2d3	1423113_a_at	0.0124504	0.113356	0.346797
Rgs7	1450659_at	Mthfd2	1419253_at	-0.34209	-0.112996	0.348348
Fmn2	1450063_at	Ube2d3	1450859_s_at	0.239394	0.110825	0.357807
Fmn2	1450063_at	Rnf6	1427898_at	0.45619	0.109569	0.36335
Fmn2	1431725_at	Rab2	1418622_at	-0.446934	-0.108673	0.367332
Rgs7	1453529_at	Hnrpk	1460547_a_at	-0.167814	-0.108496	0.368125
Rgs7	1450659_at	Rab2	1419945_s_at	0.38932	0.10747	0.372723
Fmn2	1450063_at	Ube2d3	1423114_at	0.291743	-0.107117	0.374315
Fmn2	1450063_at	Atf4	1448135_at	0.614346	0.10636	0.37774
Fmn2	1450064_at	Snrpd3	1449629_s_at	0.351784	0.106197	0.378479
Rgs7	1450659_at	Rnf6	1427898_at	-0.290043	-0.105959	0.379559
Fmn2	1450063_at	Ube2d3	1423112_at	0.260596	0.104572	0.385899
Fmn2	1450063_at	Snrpd3	1449629_s_at	0.574785	-0.104382	0.386773
Rgs7	1450659_at	Ube2d3	1450859_s_at	-0.00351313	0.0984295	0.414711
Fmn2	1450063_at	Asns	1451095_at	0.511307	0.0938213	0.437101
Rgs7	1450659_at	Gars	1423784_at	-0.186113	0.0899687	0.456319
Rgs7	1450659_at	Cars	1452394_at	-0.354636	-0.0893857	0.459266
Fmn2	1450064_at	Yars	1460638_at	0.282286	0.0812253	0.50157
Fmn2	1450064_at	Rab2	1419945_s_at	-0.255251	0.0764956	0.526961
Rgs7	1453529_at	Atf4	1438992_x_at	-0.168114	-0.0762079	0.528525
Fmn2	1450063_at	Itpka	1424037_at	0.650843	0.069688	0.564573
Fmn2	1450064_at	Atf4	1448135_at	0.222255	-0.0675983	0.576361
Fmn2	1431725_at	Ube2d3	1455479_a_at	0.205072	-0.0653888	0.588945
Fmn2	1450063_at	Yars	1460638_at	0.501333	0.0602857	0.61846
Fmn2	1431725_at	Rab2	1436477_x_at	-0.188298	-0.055523	0.646549
Fmn2	1431725_at	Ube2d3	1423114_at	0.220758	-0.0529915	0.661681
Fmn2	1431725_at	Ube2d3	1423112_at	0.190326	0.0524666	0.664835
Fmn2	1450064_at	Rab2	1418622_at	-0.275184	-0.0505003	0.676702
Fmn2	1450064_at	Ube2d3	1455480_s_at	0.189048	0.0503493	0.677616
Rgs7	1453529_at	Snrpd3	1449629_s_at	-0.113471	0.0498142	0.68086
Rgs7	1453529_at	Ube2d3	1423112_at	-0.000511432	0.0496082	0.682111
Fmn2	1450063_at	Mthfd2	1419253_at	0.487021	-0.0480394	0.691662
Rgs7	1453529_at	Rnf6	1427898_at	-0.0541041	0.0476495	0.694043
Rgs7	1450659_at	Rab2	1418622_at	0.231401	-0.0446259	0.712604
Fmn2	1450064_at	Mllt11	1416313_at	-0.218942	0.0435359	0.719336
Rgs7	1450659_at	Rab2	1436477_x_at	0.0633841	-0.0423027	0.726977
Fmn2	1431725_at	Snrpd3	1422885_at	0.379766	0.0399647	0.741535
Rgs7	1450659_at	Snrpd3	1449629_s_at	-0.340225	-0.039859	0.742196
Rgs7	1453529_at	Ube2d3	1450858_a_at	-0.0399752	0.0383634	0.751558
Fmn2	1450063_at	Ube2d3	1423113_a_at	0.347961	-0.0362348	0.764943
Fmn2	1431725_at	Cars	1452394_at	0.409384	-0.0360702	0.765981
Rgs7	1450659_at	Asns	1451095_at	-0.217509	0.0306212	0.800557
Fmn2	1450063_at	Hnrpk	1448176_a_at	0.361453	-0.0305743	0.800855
Rgs7	1453529_at	Mthfd2	1419253_at	-0.0970974	0.0304767	0.801478
Fmn2	1431725_at	Mllt11	1416313_at	-0.412587	-0.0272268	0.822289
Fmn2	1431725_at	Ube2d3	1423113_a_at	0.256049	-0.0234943	0.846338
Rgs7	1450659_at	Yars	1460638_at	-0.22881	0.0198747	0.869792
Rgs7	1453529_at	Rab2	1436477_x_at	0.0651591	0.0198515	0.869942
Fmn2	1450064_at	Snrp1c	1416197_at	0.315914	0.0172706	0.886734
Fmn2	1431725_at	Itpka	1424037_at	0.456362	-0.0162361	0.893479
Rgs7	1453529_at	Hnrpk	1423684_at	-0.111493	-0.0161865	0.893802
Rgs7	1450659_at	Mthfd2	1419254_at	-0.334191	-0.0153244	0.899429
Fmn2	1431725_at	Snrp1c	1416197_at	0.493934	0.0146934	0.90355
Rgs7	1453529_at	Ube2d3	1450859_s_at	-0.0315078	0.0106458	0.930041
Fmn2	1450063_at	Snrpd3	1422885_at	0.480318	0.00906893	0.940384
Fmn2	1431725_at	Ube2d3	1450858_a_at	0.232086	-0.0034702	0.977171
Fmn2	1450064_at	Rab2	1436477_x_at	-0.0892999	0.0024074	0.984161
Rgs7	1453529_at	Rab2	1419945_s_at	0.151402	0.000392884	0.997415
